# Supplementary material for: Protein Thermal Stability Changes Induced by the Global Methylation Inhibitor 3-Deazaneplanocin A (DZNep)
Source: Biomolecules. 2024 Jul 9;14(7):817. doi: 10.3390/biom14070817 (PMC11274605; doi:10.3390/biom14070817)
Supplement: Supplementary file 1 [file biomolecules-14-00817-s001.zip]

Archive with 2 entries (2 files):
- Supplemental tables.xlsx
- Supplementary Materials.pdf
