# Supplementary material for: Protein Thermal Stability Changes Induced by the Global Methylation Inhibitor 3-Deazaneplanocin A (DZNep)
Source: Biomolecules. 2024 Jul 9;14(7):817. doi: 10.3390/biom14070817 (PMC11274605; doi:10.3390/biom14070817)
Supplement: Supplementary file 1 [file biomolecules-14-00817-s001.zip › Supplemental tables.xlsx]

## Sheet: Contents
Supplemental Table	Title
Supplemental Table S1	RNAseq deseq2 normalized data
Supplemental Table S2	Global proteomics and PISA data
Supplemental Table S3	Summary of Protein data
Supplemental Table S4	Quantified Kme peptide data
Supplemental Table S5	Summary of Kme stie data
Supplemental Table S6	Detected Kme sites

## Sheet: S. Table S1
ID	log2FoldChange	pvalue	padj	Control Rep 1	DZNep Rep 1	Control Rep 2	DZNep Rep 2	Control Rep 3	DZNep Rep 3	Control Rep 4	DZNep Rep 4	Gene.name	gene_type	Uniprot ID	ENSEMBLE
ENSG00000000003	0.369769	0.000208616	0.000816928	4789.74	6820.1	5659.35	6618.75	5148.07	6440.59	5116.04	6892.83	TSPAN6	ns	A0A024RCI0	ENSG00000000003
ENSG00000000005	3.00903	1.13504e-07	8.53265e-07	13.8744	50.788	1.78557	33.8266	1.79157	50.9582	6.44608	39.3747	TNMD	up	Q9H2S6	ENSG00000000005
ENSG00000000419	0.179009	0.27915	0.392776	1819.08	2198.4	2159.64	2052.15	2069.26	1970.96	1431.03	2248.86	DPM1	ns	O60762	ENSG00000000419
ENSG00000000457	-1.15331	1.38642e-10	1.64776e-09	920.334	385.445	761.544	326.185	885.93	447.395	704.771	310.498	SCYL3	down	Q8IZE3	ENSG00000000457
ENSG00000000460	-1.00027	0.000281581	0.00106637	1017.45	574.993	1489.16	689.419	1374.13	566.586	661.797	439.872	C1orf112	down	A0A024R922	ENSG00000000460
ENSG00000000971	0.323589	0.40938	0.526846	57.0391	47.1603	29.4618	28.1889	20.603	57.8678	33.3047	39.3747	CFH	ns	A0A024R962	ENSG00000000971
ENSG00000001036	0.312463	0.0103276	0.025452	4939.28	6022.91	5309.38	6625.99	5077.3	5473.25	4399.45	6375.33	FUCA2	ns	Q9BTY2	ENSG00000001036
ENSG00000001084	0.373083	0.159555	0.25193	1057.54	1754	1836.45	2116.58	1738.72	1975.28	945.425	1381.49	GCLC	ns	E1CEI4	ENSG00000001084
ENSG00000001167	0.837392	0.000222759	0.000866626	1270.28	2933.01	2146.25	3445.48	1775.44	3203.46	1391.28	2185.86	NFYA	ns	P23511	ENSG00000001167
ENSG00000001460	-0.862092	3.84972e-12	5.68295e-11	1143.87	623.06	975.812	583.107	1199.45	571.768	1075.42	640.12	STPG1	ns	Q5TH74	ENSG00000001460
ENSG00000001461	0.332725	0.0316475	0.066483	2290.81	2960.22	2744.41	3368.97	2272.6	3237.14	2226.05	2440.11	NIPAL3	ns	Q6P499	ENSG00000001461
ENSG00000001497	-0.615888	0.00014889	0.000603331	5076.48	2942.98	4193.4	3156.35	3889.49	2342.35	4740.02	3236.6	LAS1L	ns	Q9Y4W2	ENSG00000001497
ENSG00000001561	1.18745	0.000878247	0.00294114	470.187	1340.44	995.453	1834.69	826.808	1918.27	355.609	941.618	ENPP4	up	Q9Y6X5	ENSG00000001561
ENSG00000001617	0.160838	0.35658	0.475125	525.685	716.474	723.154	590.355	606.446	839.514	681.136	692.995	SEMA3F	ns	C9JPG5	ENSG00000001617
ENSG00000001626	1.19037	0.00976948	0.0242296	6.16639	22.6732	7.14226	14.4971	8.06205	19.8651	10.7435	16.8749	CFTR	up	A0A024R730	ENSG00000001626
ENSG00000001629	0.0721077	0.74141	0.815056	860.211	1027.55	1237.4	1256.42	1203.93	1373.28	950.797	814.494	ANKIB1	ns	Q9P2G1	ENSG00000001629
ENSG00000001630	0.22033	0.637751	0.732155	353.026	605.828	989.203	922.179	601.071	764.373	242.802	255.373	CYP51A1	ns	A0A0C4DFL7	ENSG00000001630
ENSG00000001631	-1.03532	1.22508e-06	7.61026e-06	1273.36	662.965	1571.3	820.699	1668.84	672.821	1018.48	542.246	KRIT1	down	O00522	ENSG00000001631
ENSG00000002016	-1.3924	2.06627e-08	1.76995e-07	494.853	158.713	324.08	177.187	431.768	227.153	583.37	133.874	RAD52	down	P43351	ENSG00000002016
ENSG00000002079	-0.440288	0.38762	0.505552	16.9576	7.25543	8.92783	12.0809	15.2283	14.6829	13.9665	5.62496	MYH16	ns	NA	ENSG00000002079
ENSG00000002330	0.321306	0.228569	0.33516	1612.51	1598.01	799.933	1390.11	1138.54	1256.68	1526.65	2096.99	BAD	ns	A0A024R562	ENSG00000002330
ENSG00000002549	0.316091	0.293898	0.40954	1939.33	3656.74	4078.23	3878.79	3282.15	3367.56	1624.41	2699.98	LAP3	ns	P28838	ENSG00000002549
ENSG00000002586	-0.355175	0.134229	0.219355	11151.9	7795.05	7721.68	6682.37	7833.63	6632.34	13131.7	10034.9	CD99	ns	P14209	ENSG00000002586
ENSG00000002587	1.34667	0.00670761	0.0174872	3.08319	14.5109	6.24948	16.1079	8.06205	19.0014	7.52042	15.7499	HS3ST1	up	A0A024R9R4	ENSG00000002587
ENSG00000002726	-0.465057	0.481835	0.596077	171.117	107.925	218.732	8.85936	99.432	108.826	189.085	266.623	AOC1	ns	P19801	ENSG00000002726
ENSG00000002745	1.29348	0.000803143	0.00271574	24.6656	54.4157	26.7835	35.4374	15.2283	54.413	9.66912	41.6247	WNT16	up	E9PH60	ENSG00000002745
ENSG00000002746	0.0436352	0.909358	0.939152	32.3735	30.8356	54.4598	31.4105	23.2904	42.3212	21.4869	31.4998	HECW1	ns	Q76N89	ENSG00000002746
ENSG00000002822	-1.02105	1.73955e-06	1.04988e-05	1726.59	906.022	1397.21	728.884	1419.82	760.918	2315.22	984.368	MAD1L1	down	Q9Y6D9	ENSG00000002822
ENSG00000002834	0.870949	3.35978e-17	9.45193e-16	2856.58	5539.52	3350.61	5582.2	3040.29	5579.49	2824.46	5384.21	LASP1	ns	B4DIC4	ENSG00000002834
ENSG00000002919	0.850746	7.90259e-05	0.000340296	760.007	1377.62	931.172	1634.15	868.014	1205.72	516.761	1331.99	SNX11	ns	Q9Y5W9	ENSG00000002919
ENSG00000003056	0.366334	0.364376	0.482625	995.872	2060.54	2832.8	2819.69	2088.97	2201.57	726.258	1484.99	M6PR	ns	F5GX30	ENSG00000003056
ENSG00000003096	0.160176	0.516585	0.628203	864.836	1209.84	1584.69	1409.44	1177.96	1277.41	787.496	1039.49	KLHL13	ns	A0A0C4DG99	ENSG00000003096
ENSG00000003137	-0.0162014	0.95323	0.968285	155.701	136.039	154.451	166.717	190.802	206.424	114.955	98.9993	CYP26B1	ns	Q9NR63	ENSG00000003137
ENSG00000003147	-0.720999	0.00539579	0.0144945	528.768	325.587	283.905	191.684	482.827	259.973	488.828	304.873	ICA1	ns	A0A024RA29	ENSG00000003147
ENSG00000003249	-0.124415	0.60753	0.707538	1951.66	1754	1488.27	1148.49	1476.25	1606.48	2322.74	2131.86	DBNDD1	ns	Q9H9R9	ENSG00000003249
ENSG00000003393	0.259324	0.334337	0.452462	1171.61	1801.16	2171.25	1977.25	1736.92	1968.37	962.614	1488.36	ALS2	ns	Q96Q42	ENSG00000003393
ENSG00000003400	1.22582	4.57229e-15	1.00046e-13	579.641	1442.92	684.764	1356.29	574.197	1456.19	485.605	1182.37	CASP10	up	Q92851	ENSG00000003400
ENSG00000003402	0.336431	0.105482	0.180522	931.125	1235.24	1001.7	1361.92	1141.23	1355.14	747.745	872.994	CFLAR	ns	A0A024R3Z7	ENSG00000003402
ENSG00000003436	1.32191	1.9183e-17	5.55204e-16	473.27	1156.33	389.253	1073.59	510.597	1311.09	444.779	1000.12	TFPI	up	P10646	ENSG00000003436
ENSG00000003509	-0.845281	6.45469e-09	5.93633e-08	485.603	243.057	460.676	299.607	455.954	231.471	498.497	283.498	NDUFAF7	ns	Q7L592	ENSG00000003509
ENSG00000003756	-0.39727	0.00446694	0.0122756	2108.9	1561.73	2261.42	1950.67	2584.34	1791.31	2114.31	1582.86	RBM5	ns	A0A024R2U6	ENSG00000003756
ENSG00000003987	1.14841	5.07261e-05	0.000229396	72.4551	236.708	135.703	252.089	145.117	284.157	77.3529	187.874	MTMR7	up	B7Z9Q7	ENSG00000003987
ENSG00000003989	-1.38793	0.000222633	0.000866313	1427.52	680.197	3528.28	1129.97	2083.59	956.114	1346.16	437.622	SLC7A2	down	P52569	ENSG00000003989
ENSG00000004059	-0.236823	0.475849	0.5902	8873.43	6789.27	4688.9	4297.59	5697.18	5234.87	11098	9439.81	ARF5	ns	A4D0Z3	ENSG00000004059
ENSG00000004139	-2.10357	1.39054e-09	1.42272e-08	218.907	84.3444	450.855	102.285	501.639	74.278	206.275	59.6246	SARM1	down	Q05B42	ENSG00000004139
ENSG00000004142	0.220695	0.0629195	0.118506	7354.96	9012.15	7640.44	8960.84	7379.47	7284.43	6889.78	8845.81	POLDIP2	ns	B4DEM9	ENSG00000004142
ENSG00000004399	-1.33565	1.36756e-13	2.49028e-12	1207.07	439.86	1473.09	612.906	1418.03	595.088	1173.19	439.872	PLXND1	down	Q9Y4D7	ENSG00000004399
ENSG00000004455	0.0471788	0.723883	0.801044	8770.15	8935.06	9497.42	9590.66	9173.72	7837.19	8118.84	10382.6	AK2	ns	P54819	ENSG00000004455
ENSG00000004468	0.31818	0.523664	0.634669	13.8744	9.06929	8.03505	10.4702	13.4368	14.6829	7.52042	19.1249	CD38	ns	B4E006	ENSG00000004468
ENSG00000004478	-0.173919	0.403529	0.521256	8289.17	8758.21	13275.7	10869.6	10691.2	7837.19	8173.63	8375.57	FKBP4	ns	Q02790	ENSG00000004478
ENSG00000004487	0.11368	0.425606	0.542419	7694.11	9052.96	10093.8	9936.98	9261.51	8878.81	7504.31	9523.06	KDM1A	ns	O60341	ENSG00000004487
ENSG00000004534	0.281161	0.0243457	0.0533683	1836.04	2336.25	2264.99	2772.98	2006.56	2386.4	2119.69	2506.48	RBM6	ns	A8K6Q4	ENSG00000004534
ENSG00000004660	-1.04132	3.89345e-13	6.69421e-12	854.045	358.237	642.804	339.072	739.022	353.252	745.596	397.122	CAMKK1	down	Q8N5S9	ENSG00000004660
ENSG00000004700	0.167185	0.759235	0.828833	676.761	1432.95	2349.8	1958.72	1744.99	1698.03	307.263	614.246	RECQL	ns	A0A024RAV2	ENSG00000004700
ENSG00000004766	0.29024	0.322347	0.440323	530.309	900.58	974.026	1088.9	876.076	902.564	469.489	595.121	VPS50	ns	Q96JG6	ENSG00000004766
ENSG00000004776	0.783768	0.0284785	0.0608566	97.1206	113.366	33.033	69.2641	43.8934	91.552	50.4943	106.874	HSPB6	ns	O14558	ENSG00000004776
ENSG00000004777	0.0052118	0.970618	0.980098	485.603	452.557	362.47	438.941	441.621	424.076	438.333	413.997	ARHGAP33	ns	O14559	ENSG00000004777
ENSG00000004779	0.277211	0.12721	0.210042	2682.38	3383.75	3276.51	3313.4	2419.51	2600.59	2636.45	4053.35	NDUFAB1	ns	O14561	ENSG00000004779
ENSG00000004799	1.84242	2.30236e-13	4.08353e-12	154.16	661.151	231.231	688.614	215.884	792.011	127.847	480.372	PDK4	up	A4D1H4	ENSG00000004799
ENSG00000004809	0.028755	0.971383	0.980675	12.3328	15.4178	11.6062	0	7.16627	13.8192	9.66912	12.3749	SLC22A16	ns	A0A0K0K1K9	ENSG00000004809
ENSG00000004838	-1.73866	0.00128051	0.00408625	75.5383	7.25543	33.033	21.7457	35.8313	5.18219	55.866	25.8748	ZMYND10	down	O75800	ENSG00000004838
ENSG00000004846	1.09944	0.0141209	0.0335054	21.5824	21.7663	9.82061	26.5781	15.2283	31.0931	5.37173	29.2498	ABCB5	up	Q2M3G0	ENSG00000004846
ENSG00000004848	0.0347303	0.961434	0.973545	29.2903	12.697	4.46391	9.66475	4.47892	8.63698	20.4126	28.1248	ARX	ns	Q96QS3	ENSG00000004848
ENSG00000004864	-0.502527	0.0908059	0.159913	2247.65	2051.47	4210.36	2251.89	3267.82	2163.56	1611.52	1536.74	SLC25A13	ns	Q9UJS0	ENSG00000004864
ENSG00000004866	0.206479	0.173827	0.269625	744.591	912.37	629.412	874.66	773.061	762.645	868.072	929.243	ST7	ns	Q9NRC1	ENSG00000004866
ENSG00000004897	-0.188098	0.454162	0.569066	4114.52	4470.25	6808.36	5355.08	6102.97	4476.55	3419.64	3646.1	CDC27	ns	P30260	ENSG00000004897
ENSG00000004948	0.942949	0.122681	0.204301	1.5416	17.2316	12.499	12.8863	8.06205	13.8192	4.29739	8.99994	CALCR	ns	A0A0A0MRG0	ENSG00000004948
ENSG00000004961	0.180263	0.360474	0.478977	1313.44	1528.18	1573.08	1722.74	1435.05	1299	940.053	1412.99	HCCS	ns	A0A024RBY9	ENSG00000004961
ENSG00000004975	0.278407	0.0811437	0.145824	2591.42	3375.59	3279.19	3553.41	3010.73	3474.66	2221.75	3065.6	DVL2	ns	O14641	ENSG00000004975
ENSG00000005007	0.296659	0.108109	0.184153	5589.83	7425.03	7061.02	8417.2	7650.89	7940.84	4761.5	7005.33	UPF1	ns	A0A024R7L8	ENSG00000005007
ENSG00000005020	-0.890443	3.54649e-16	8.90212e-15	3759.96	2027.89	3707.73	2185.85	3491.76	2017.6	4063.18	1869.74	SKAP2	ns	B7Z5R3	ENSG00000005020
ENSG00000005022	0.193408	0.263908	0.376039	23537.1	31943.8	33300.8	29620.1	25546.9	26714.2	21269.9	30251	SLC25A5	ns	P05141	ENSG00000005022
ENSG00000005059	-0.448407	0.00143582	0.0045125	1675.72	1338.63	1486.48	1118.7	1591.81	1042.48	1794.16	1299.37	MCUB	ns	Q9NWR8	ENSG00000005059
ENSG00000005073	1.13269	3.73927e-10	4.16244e-09	1043.66	2405.18	1048.13	2727.07	952.218	1964.05	1384.83	2614.48	HOXA11	up	P31270	ENSG00000005073
ENSG00000005075	-0.757133	0.0998695	0.172894	4170.02	1714.1	1310.61	1265.28	1644.66	1206.59	5146.12	3074.6	POLR2J	ns	P52435	ENSG00000005075
ENSG00000005100	0.139348	0.420055	0.537255	3188.02	3755.59	3838.97	4966.07	3672.71	3833.95	3546.42	3135.35	DHX33	ns	B4DIS6	ENSG00000005100
ENSG00000005102	0.74808	0.0513091	0.0999396	13.8744	24.4871	22.3196	24.1619	10.7494	34.5479	18.2639	26.9998	MEOX1	ns	P50221	ENSG00000005102
ENSG00000005108	-0.422083	0.133643	0.218628	84.7878	64.3919	93.7422	41.0752	93.1615	94.1431	83.799	66.3745	THSD7A	ns	Q9UPZ6	ENSG00000005108
ENSG00000005156	0.694539	0.0136363	0.0325438	1179.32	2996.49	2575.68	3208.7	2006.56	3081.67	1277.4	2109.36	LIG3	ns	P49916	ENSG00000005156
ENSG00000005175	-0.270277	0.133866	0.218873	2554.43	2029.71	2807.8	2644.12	2847.7	1902.73	2038.04	1920.36	RPAP3	ns	Q9H6T3	ENSG00000005175
ENSG00000005187	-0.32601	0.150726	0.240974	117.161	96.1345	114.276	61.2101	103.911	100.189	114.955	102.374	ACSM3	ns	Q53FZ2	ENSG00000005187
ENSG00000005189	-2.32738	4.81646e-27	3.55228e-25	430.106	119.715	599.057	88.5936	650.339	102.78	428.664	110.249	REXO5	down	Q96IC2	ENSG00000005189
ENSG00000005194	0.0296035	0.88453	0.921482	2110.45	2549.38	2879.22	2654.59	2915.78	2274.12	1712.51	2342.23	CIAPIN1	ns	Q6FI81	ENSG00000005194
ENSG00000005206	-1.78692	4.89711e-37	7.14081e-35	1296.48	372.748	1085.62	331.018	1375.03	386.073	1355.83	392.622	SPPL2B	down	Q8TCT7	ENSG00000005206
ENSG00000005238	0.333721	0.110279	0.187362	90.9542	108.831	124.99	142.555	115.556	160.648	102.063	137.249	FAM214B	ns	Q7L5A3	ENSG00000005238
ENSG00000005243	-0.713194	0.19893	0.30008	60.1223	34.4633	29.4618	4.02698	31.3524	31.0931	39.7508	28.1248	COPZ2	ns	Q9P299	ENSG00000005243
ENSG00000005249	0.188138	0.368485	0.486609	1335.02	2102.26	2310.52	1923.29	1869.5	2209.34	1456.81	1712.24	PRKAR2B	ns	A0A024R712	ENSG00000005249
ENSG00000005302	0.20478	0.288205	0.40307	687.552	915.091	1024.02	1074.4	854.578	1001.03	695.102	770.62	MSL3	ns	Q8N5Y2	ENSG00000005302
ENSG00000005339	1.27519	5.10565e-06	2.82526e-05	3191.11	7457.68	4309.46	11415.7	4361.57	9330.53	2242.16	5935.46	CREBBP	up	Q92793	ENSG00000005339
ENSG00000005436	-0.467925	0.00362369	0.010207	2239.94	1442.02	1785.57	1431.99	2108.67	1477.79	2448.44	1853.99	GCFC2	ns	A4UHR0	ENSG00000005436
ENSG00000005448	0.121155	0.175222	0.271108	2021.03	2153.96	1976.62	2179.4	2138.24	2199.84	1982.17	2298.36	WDR54	ns	Q9H977	ENSG00000005448
ENSG00000005469	0.583348	0.00218715	0.00656179	271.321	451.651	348.185	472.768	317.107	430.122	218.092	377.997	CROT	ns	Q9UKG9	ENSG00000005469
ENSG00000005471	0.275177	0.219286	0.323909	132.577	154.178	117.847	132.085	157.658	202.969	110.658	138.374	ABCB4	ns	P21439	ENSG00000005471
ENSG00000005483	0.147707	0.556606	0.66449	3476.3	3303.03	2222.14	3433.4	2277.08	3397.79	4575.64	3767.6	KMT2E	ns	Q8IZD2	ENSG00000005483
ENSG00000005486	0.664432	1.12084e-05	5.77407e-05	2414.14	4356.89	2330.16	3324.68	2678.39	4123.29	2878.17	4524.72	RHBDD2	ns	Q6NTF9	ENSG00000005486
ENSG00000005513	-1.7552	3.67414e-09	3.53213e-08	388.482	83.4375	255.336	86.1774	274.11	114.008	519.984	142.874	SOX8	down	P57073	ENSG00000005513
ENSG00000005700	-0.635302	0.0453526	0.0901859	1763.59	1598.92	3246.16	1658.31	2955.19	1847.45	1417.06	935.993	IBTK	ns	B7ZLE0	ENSG00000005700
ENSG00000005801	-0.466475	0.000604443	0.00210772	1466.06	940.485	1181.15	1017.22	1250.51	825.695	1198.97	901.119	ZNF195	ns	O14628	ENSG00000005801
ENSG00000005810	-0.228169	0.425417	0.542333	3998.9	3367.43	6627.13	6140.34	4547.89	4858.3	4803.4	2688.73	MYCBP2	ns	O75592	ENSG00000005810
ENSG00000005812	1.17812	0.000154386	0.000623091	2653.09	7766.94	4672.83	8964.06	4446.67	7946.88	1757.63	5943.33	FBXL3	up	Q9UKT7	ENSG00000005812
ENSG00000005844	0.0480189	0.906855	0.937276	112.537	122.435	139.274	41.0752	96.7446	123.509	124.624	203.624	ITGAL	ns	P20701	ENSG00000005844
ENSG00000005882	0.651137	0.000310191	0.00116229	764.632	1400.3	976.704	1250.78	925.345	1307.64	614.526	1198.12	PDK2	ns	Q15119	ENSG00000005882
ENSG00000005884	0.338596	0.0325542	0.0681181	297.528	348.261	325.866	418.806	279.485	446.532	330.899	345.373	ITGA3	ns	A0A140VJM0	ENSG00000005884
ENSG00000005889	0.934809	2.68125e-05	0.000128075	1927	4001.37	2407.84	5161.78	2381.89	4269.26	1753.33	2760.73	ZFX	ns	A0A024RC04	ENSG00000005889
ENSG00000005893	0.122378	0.673912	0.761095	4435.18	6426.5	8838.55	7092.32	7069.52	7415.71	3630.22	5163.71	LAMP2	ns	P13473	ENSG00000005893
ENSG00000005961	0.0425409	0.832814	0.884685	205.032	158.713	158.915	153.025	180.053	193.468	171.895	231.748	ITGA2B	ns	P08514	ENSG00000005961
ENSG00000005981	5.93688	3.50521e-08	2.88958e-07	1.5416	23.5801	0.892783	41.8806	0	43.1849	0	21.3748	ASB4	up	Q9Y574	ENSG00000005981
ENSG00000006007	-0.306682	0.0414066	0.0834335	4900.74	3909.77	4473.73	3401.19	3928.01	3744.13	5509.25	4153.47	GDE1	ns	A0A024QYU1	ENSG00000006007
ENSG00000006015	-0.818529	0.000816596	0.00275399	1200.9	561.389	758.865	471.157	788.29	475.034	1220.46	742.495	REX1BD	ns	Q96EN9	ENSG00000006015
ENSG00000006016	-1.51936	1.99849e-07	1.44057e-06	211.199	53.5088	182.128	72.4857	234.695	74.278	296.52	123.749	CRLF1	down	O75462	ENSG00000006016
ENSG00000006025	1.10613	3.37755e-10	3.78165e-09	208.116	510.601	268.728	495.319	235.591	482.807	176.193	428.622	OSBPL7	up	Q8WXP9	ENSG00000006025
ENSG00000006042	0.510566	1.99623e-06	1.19386e-05	1888.46	2920.31	2130.18	2687.61	2155.26	2920.16	1981.09	3098.23	TMEM98	ns	Q9Y2Y6	ENSG00000006042
ENSG00000006047	-0.533924	0.247613	0.357675	223.532	111.552	59.8164	49.9346	126.305	99.3253	215.944	170.999	YBX2	ns	Q9Y2T7	ENSG00000006047
ENSG00000006062	0.320875	0.223525	0.328924	117.161	146.016	182.128	235.981	197.072	244.426	136.442	166.499	MAP3K14	ns	Q68D39	ENSG00000006062
ENSG00000006071	0.186811	0.401663	0.519258	143.369	169.596	99.0989	157.052	155.866	181.377	172.97	140.624	ABCC8	ns	Q09428	ENSG00000006071
ENSG00000006118	0.187075	0.100537	0.17386	2790.29	3003.75	3046.17	3128.96	2795.74	3270.82	2863.13	3687.72	TMEM132A	ns	Q24JP5	ENSG00000006118
ENSG00000006125	0.346876	0.321957	0.439883	7015.81	13896	16514.7	15620.7	11748.2	15271.9	6048.57	7773.69	AP2B1	ns	A0A140VJE8	ENSG00000006125
ENSG00000006128	0.844903	0.0265423	0.0574451	12.3328	33.5564	23.2124	33.0212	33.144	54.413	27.933	56.2496	TAC1	ns	P20366	ENSG00000006128
ENSG00000006194	0.451902	0.0031284	0.00897953	1151.57	1429.32	1165.08	1866.91	1290.82	1472.6	987.324	1516.49	ZNF263	ns	O14978	ENSG00000006194
ENSG00000006210	1.6859	0.00586911	0.0156101	7.70799	11.7901	6.24948	11.2755	4.47892	21.5924	1.07435	16.8749	CX3CL1	up	A0N0N7	ENSG00000006210
ENSG00000006282	1.21319	1.3043e-12	2.08491e-11	599.681	1260.63	431.214	1275.75	528.512	1289.5	685.433	1372.49	SPATA20	up	Q8TB22	ENSG00000006282
ENSG00000006283	-1.06751	0.000298647	0.00112387	183.45	62.5781	228.552	92.6206	177.365	150.283	203.051	71.9995	CACNA1G	down	O43497	ENSG00000006283
ENSG00000006327	-0.144407	0.724796	0.801868	1205.53	593.131	238.373	520.286	781.123	600.27	676.838	910.119	TNFRSF12A	ns	Q9NP84	ENSG00000006327
ENSG00000006377	0.408727	0.0718513	0.131915	353.026	383.631	269.62	435.719	278.589	468.124	470.564	532.121	DLX6	ns	P56179	ENSG00000006377
ENSG00000006432	0.0292213	0.877243	0.91654	591.973	623.967	763.329	848.082	606.446	727.234	731.63	548.996	MAP3K9	ns	P80192	ENSG00000006432
ENSG00000006451	0.431376	1.31689e-05	6.69202e-05	2562.13	3575.11	2742.63	3803.89	2797.53	3508.34	2501.08	3414.35	RALA	ns	P11233	ENSG00000006451
ENSG00000006453	-0.361372	0.0102288	0.0252312	2019.49	1507.32	1765.92	1317.63	2148.99	1567.61	1639.45	1502.99	BAIAP2L1	ns	Q9UHR4	ENSG00000006453
ENSG00000006459	0.0857823	0.775974	0.841767	1834.5	2071.43	2822.09	2962.25	2575.38	2679.19	1365.49	1411.86	KDM7A	ns	Q6ZMT4	ENSG00000006459
ENSG00000006468	1.97	8.177e-09	7.40271e-08	43.1647	334.657	139.274	373.704	69.8711	369.663	78.4273	227.248	ETV1	up	P50549	ENSG00000006468
ENSG00000006530	0.015632	0.883536	0.920827	3604.25	3670.34	3790.76	3662.94	3464.89	3387.42	3766.66	4067.97	AGK	ns	A4D1U5	ENSG00000006530
ENSG00000006534	-0.996153	7.98297e-05	0.000343138	80.1631	47.1603	112.491	41.0752	101.224	48.3671	112.806	69.7495	ALDH3B1	ns	A0A024R5D8	ENSG00000006534
ENSG00000006576	0.368059	0.113815	0.192126	1009.75	1416.62	1624.86	1837.91	1465.5	1686.8	870.221	1477.11	PHTF2	ns	Q8N3S3	ENSG00000006576
ENSG00000006606	1.76222	0.0103382	0.0254749	18.4992	51.6949	5.3567	9.66475	2.68735	19.0014	9.66912	38.2497	CCL26	up	Q9Y258	ENSG00000006606
ENSG00000006607	-0.0660206	0.785367	0.849447	1415.19	1708.65	2514.08	2181.01	1891	2059.06	1734	1268.99	FARP2	ns	O94887	ENSG00000006607
ENSG00000006611	-0.461202	0.0363702	0.0748186	641.304	469.789	489.245	297.191	637.798	490.58	682.21	523.121	USH1C	ns	A0A0S2Z4V1	ENSG00000006611
ENSG00000006625	-1.14367	4.10028e-07	2.79927e-06	4760.45	1866.46	3020.28	1358.7	3701.38	1489.02	4059.96	2320.86	GGCT	down	O75223	ENSG00000006625
ENSG00000006634	0.549713	1.78907e-05	8.86968e-05	1914.66	2999.21	2170.36	3298.9	2114.05	2575.55	1890.85	2972.23	DBF4	ns	B4DXK0	ENSG00000006634
ENSG00000006638	0.398917	0.0430483	0.0863316	124.869	143.295	90.1711	118.393	90.4741	122.645	92.3938	136.124	TBXA2R	ns	P21731	ENSG00000006638
ENSG00000006652	-0.799427	3.47989e-06	1.98308e-05	3653.59	1817.49	3065.82	1871.74	3963.84	2069.42	2541.9	1839.36	IFRD1	ns	A4D0U1	ENSG00000006652
ENSG00000006695	1.16798	7.50564e-20	2.81123e-18	787.756	1944.46	950.814	2168.13	873.389	1827.58	827.247	1794.36	COX10	up	Q12887	ENSG00000006695
ENSG00000006704	-0.074003	0.696401	0.778889	2406.43	1822.93	1397.21	1655.09	1951.02	1726.53	1829.61	1996.86	GTF2IRD1	ns	Q9UHL9	ENSG00000006704
ENSG00000006712	0.760401	8.25833e-06	4.38196e-05	3776.91	5735.42	2844.41	5954.29	2980.27	4862.62	3964.34	6422.58	PAF1	ns	Q8N7H5	ENSG00000006712
ENSG00000006715	0.64579	0.0522381	0.101501	1068.33	2595.63	2473.9	3079.03	1903.54	2897.71	1035.67	1571.61	VPS41	ns	P49754	ENSG00000006715
ENSG00000006740	-0.224172	0.0373959	0.076588	1083.74	908.743	1091.87	928.622	1113.46	1048.53	1176.41	937.118	ARHGAP44	ns	Q69Z00	ENSG00000006740
ENSG00000006744	-0.040045	0.789215	0.852437	3798.5	3913.4	4840.67	4922.58	4148.37	3649.12	4379.04	4214.22	ELAC2	ns	Q9BQ52	ENSG00000006744
ENSG00000006747	0.569322	0.0054284	0.0145657	107.912	138.76	115.169	162.69	90.4741	196.059	129.996	159.749	SCIN	ns	Q9Y6U3	ENSG00000006747
ENSG00000006756	0.313215	0.533375	0.643715	16.9576	19.0455	14.2845	8.05396	8.95784	16.4103	18.2639	29.2498	ARSD	ns	A0A140VK06	ENSG00000006756
ENSG00000006757	-0.334688	0.133097	0.217898	1294.94	859.769	773.15	753.851	971.925	609.771	1027.08	1000.12	PNPLA4	ns	A0A024RBU8	ENSG00000006757
ENSG00000006831	0.30028	0.098048	0.170218	3574.96	4970.88	4996.01	5434.81	4608.81	5559.62	3329.4	4367.22	ADIPOR2	ns	Q86V24	ENSG00000006831
ENSG00000006837	0.53819	0.0558156	0.107198	53.9559	81.6236	33.033	51.5454	49.2681	63.9136	53.7173	77.6244	CDKL3	ns	Q8IVW4	ENSG00000006837
ENSG00000007047	-0.759229	0.000205294	0.00080491	2357.1	1296	1747.18	1099.37	2164.21	1383.64	2887.84	1631.24	MARK4	ns	Q96L34	ENSG00000007047
ENSG00000007080	-0.249716	0.454208	0.569086	9675.06	6322.2	5124.57	5423.54	5071.03	4566.37	11045.4	9689.56	CCDC124	ns	A0A024R7M8	ENSG00000007080
ENSG00000007168	0.618194	0.0819941	0.147038	2924.41	6244.2	6593.2	8360.01	5448.16	7610.04	2290.51	4276.09	PAFAH1B1	ns	P43034	ENSG00000007168
ENSG00000007171	-0.106609	0.629206	0.725571	191.158	192.269	260.693	190.073	240.966	244.426	162.226	168.749	NOS2	ns	P35228	ENSG00000007171
ENSG00000007202	-0.362208	0.232416	0.339597	4313.39	4181.85	8942.11	5822.21	5685.54	4839.3	4015.91	3017.23	KIAA0100	ns	Q14667	ENSG00000007202
ENSG00000007237	0.503884	0.00577799	0.0153935	427.022	689.266	623.162	698.278	451.475	798.921	455.523	591.746	GAS7	ns	O60861	ENSG00000007237
ENSG00000007255	-2.87909	1.87258e-21	8.70317e-20	1683.42	200.431	766.008	142.555	1330.24	183.104	1914.49	248.623	TRAPPC6A	down	B7TZ90	ENSG00000007255
ENSG00000007264	-0.861442	2.30779e-05	0.000111887	1563.18	860.675	1398.99	742.575	1437.73	882.699	2133.65	1111.49	MATK	ns	P42679	ENSG00000007264
ENSG00000007314	-1.85712	8.42013e-14	1.57688e-12	218.907	61.6712	226.767	53.9615	211.405	64.7773	142.888	39.3747	SCN4A	down	P35499	ENSG00000007314
ENSG00000007341	0.275169	0.0518602	0.1009	998.955	1292.37	1174.9	1186.35	1128.69	1196.22	951.871	1479.36	ST7L	ns	Q8TDW4	ENSG00000007341
ENSG00000007350	3.32132	1.08787e-55	4.83268e-53	32.3735	431.698	43.7464	363.234	38.5187	434.44	39.7508	328.498	TKTL1	up	B7Z7I0	ENSG00000007350
ENSG00000007372	-0.102303	0.642612	0.735642	2788.75	2302.69	1755.21	2101.28	1887.42	1983.05	3083.37	2473.86	PAX6	ns	P26367	ENSG00000007372
ENSG00000007376	-0.096138	0.580871	0.685307	2068.82	1852.86	1957.87	1892.68	1787.98	1567.61	2382.9	2356.86	RPUSD1	ns	H3BUN6	ENSG00000007376
ENSG00000007384	-0.390713	0.0637685	0.119716	499.477	338.284	333.008	259.338	485.515	399.028	479.159	373.497	RHBDF1	ns	Q96CC6	ENSG00000007384
ENSG00000007392	0.787422	0.0368458	0.0756072	1068.33	1533.62	597.272	1659.12	732.751	1429.42	1910.19	2813.61	LUC7L	ns	Q1W6G4	ENSG00000007392
ENSG00000007402	-1.36247	2.11922e-15	4.80777e-14	588.89	253.033	677.622	216.652	697.815	322.159	737.002	259.873	CACNA2D2	down	Q9NY47	ENSG00000007402
ENSG00000007516	0.52124	0.0455319	0.0904765	81.7046	103.39	120.526	124.031	89.5784	169.285	68.7582	122.624	BAIAP3	ns	O94812	ENSG00000007516
ENSG00000007520	0.103451	0.668439	0.756922	2810.33	3099.88	2095.36	1909.59	2215.27	2391.58	3123.13	3604.47	TSR3	ns	Q9UJK0	ENSG00000007520
ENSG00000007541	-0.616226	0.000332798	0.00124041	2074.99	1200.77	1736.46	1009.97	1825.61	1080.49	1747.96	1527.74	PIGQ	ns	B2RAU6	ENSG00000007541
ENSG00000007545	0.247739	0.102486	0.176416	858.67	1013.95	1041.88	1203.26	1030.15	1268.77	853.031	1009.12	CRAMP1	ns	A7MD53	ENSG00000007545
ENSG00000007866	0.0232859	0.865363	0.90845	753.841	738.24	645.482	640.29	722.897	821.377	771.381	739.12	TEAD3	ns	Q99594	ENSG00000007866
ENSG00000007923	0.176109	0.565746	0.671897	1247.15	1995.24	2649.78	2713.38	2288.73	1869.04	1145.25	1707.74	DNAJC11	ns	Q9NVH1	ENSG00000007923
ENSG00000007933	0.134452	0.87772	0.916938	23.124	23.5801	0.892783	16.1079	3.58313	16.4103	51.5686	30.3748	FMO3	ns	A0A024R8Z4	ENSG00000007933
ENSG00000007944	0.586736	0.000130245	0.000535537	423.939	665.686	441.927	752.24	438.038	738.462	575.85	667.12	MYLIP	ns	Q8WY64	ENSG00000007944
ENSG00000007952	0.193074	0.650714	0.741577	127.953	111.552	48.2103	62.8209	65.3922	89.8246	142.888	174.374	NOX1	ns	A6NGA6	ENSG00000007952
ENSG00000007968	-1.19134	8.952e-12	1.25001e-10	3541.05	1339.53	2423.91	1314.41	2712.43	1270.5	2623.55	1020.37	E2F2	down	Q14209	ENSG00000007968
ENSG00000008018	-0.122316	0.534716	0.644833	9402.2	9338.65	9350.11	7790.6	8243	7277.52	11894.1	11323	PSMB1	ns	A0A140VK45	ENSG00000008018
ENSG00000008056	0.473219	0.291851	0.407227	15.416	18.1386	17.8557	16.9133	8.06205	19.8651	21.4869	32.6248	SYN1	ns	P17600	ENSG00000008056
ENSG00000008083	0.766294	1.18138e-06	7.3555e-06	1980.95	3459.93	2147.14	4082.55	1957.29	4028.29	2617.11	3230.98	JARID2	ns	Q92833	ENSG00000008083
ENSG00000008086	0.536309	0.0803022	0.144574	309.861	470.696	493.709	760.294	423.706	612.362	266.438	323.998	CDKL5	ns	O76039	ENSG00000008086
ENSG00000008118	-0.0462366	0.933506	0.955925	43.1647	16.3247	12.499	18.5241	25.0819	36.2753	9.66912	14.6249	CAMK1G	ns	Q96NX5	ENSG00000008118
ENSG00000008128	0.272196	0.384802	0.502911	602.764	641.199	341.936	575.053	391.457	572.632	868.072	871.869	CDK11A	ns	Q9UQ88	ENSG00000008128
ENSG00000008130	-0.799522	8.6619e-05	0.00036999	2458.85	1771.23	3508.64	1444.88	3724.67	1782.67	2386.12	1943.99	NADK	ns	A0A024R058	ENSG00000008130
ENSG00000008256	0.849457	0.00296359	0.00855661	1136.16	2711.72	2009.65	2842.24	1792.46	3095.49	908.897	1889.99	CYTH3	ns	O43739	ENSG00000008256
ENSG00000008277	0.0060954	0.986925	0.991076	554.975	708.311	1324	1119.5	921.761	1017.44	496.348	466.872	ADAM22	ns	Q9P0K1	ENSG00000008277
ENSG00000008282	0.544712	0.0511163	0.0996554	1321.15	2687.23	2785.48	3053.26	2222.44	3011.71	1252.69	2311.86	SYPL1	ns	A4D0R1	ENSG00000008282
ENSG00000008283	0.47827	0.000267183	0.0010179	514.893	685.638	486.567	740.964	525.825	627.045	430.813	672.745	CYB561	ns	B3KTA1	ENSG00000008283
ENSG00000008294	0.0169387	0.956682	0.97045	4068.27	5145.01	7129.76	6746.8	7241.52	6400	3253.12	3658.47	SPAG9	ns	O60271	ENSG00000008294
ENSG00000008300	-0.0187357	0.941969	0.961448	255.905	245.778	276.763	315.715	330.544	306.613	192.308	173.249	CELSR3	ns	Q9NYQ7	ENSG00000008300
ENSG00000008311	-0.47046	0.259739	0.371595	630.513	619.432	1765.92	1104.2	1106.29	749.69	501.72	417.372	AASS	ns	A4D0W4	ENSG00000008311
ENSG00000008324	0.0082252	0.976409	0.984461	986.622	871.559	619.591	760.294	636.006	678.003	1206.49	1157.62	SS18L2	ns	A0A024R2Q8	ENSG00000008324
ENSG00000008382	-0.0612842	0.746013	0.818806	1436.77	1235.24	997.238	1045.4	1119.73	1104.67	1467.56	1425.36	MPND	ns	Q8N594	ENSG00000008382
ENSG00000008394	-1.38646	5.78932e-10	6.26559e-09	2690.09	924.16	2378.37	935.065	2112.26	790.284	3286.43	1355.62	MGST1	down	A0A024RAX2	ENSG00000008394
ENSG00000008405	0.234731	0.48844	0.601714	707.593	1050.22	1544.51	1617.24	1171.69	1251.5	588.742	804.369	CRY1	ns	A2I2P0	ENSG00000008405
ENSG00000008441	0.224417	0.157748	0.249673	1327.32	1829.28	1844.49	2198.73	1704.68	1901	1629.78	1676.24	NFIX	ns	B4DHW2	ENSG00000008441
ENSG00000008513	-1.38632	8.32095e-21	3.50103e-19	1190.11	387.259	1142.76	487.265	1170.79	533.765	1327.89	438.747	ST3GAL1	down	A0A024R9L6	ENSG00000008513
ENSG00000008516	0.387451	0.148033	0.237404	90.9542	110.645	66.9587	102.285	66.288	115.736	127.847	130.499	MMP25	ns	Q9NPA2	ENSG00000008516
ENSG00000008517	1.82433	0.000283385	0.00107214	50.8727	97.9483	13.3917	95.0367	17.0199	93.2794	59.0891	205.874	IL32	up	P24001	ENSG00000008517
ENSG00000008710	-0.762614	7.75047e-08	5.99148e-07	1883.83	1080.15	1711.46	1199.23	2156.15	1301.59	2206.71	1109.24	PKD1	ns	P98161	ENSG00000008710
ENSG00000008735	0.366762	0.00234783	0.00696726	1802.13	2434.2	1905.2	2379.14	1939.37	2148.02	1571.77	2348.98	MAPK8IP2	ns	Q13387	ENSG00000008735
ENSG00000008838	0.663421	0.000161189	0.000647673	3305.18	6132.65	4663	7428.97	4270.2	5829.1	3456.17	5471.96	MED24	ns	O75448	ENSG00000008838
ENSG00000008853	0.167892	0.322804	0.440726	402.357	446.209	337.472	512.232	406.686	475.898	490.976	402.747	RHOBTB2	ns	Q9BYZ6	ENSG00000008853
ENSG00000008869	0.0647711	0.838989	0.889008	1299.57	1534.52	2169.46	2261.55	1918.77	1992.55	1062.53	958.493	HEATR5B	ns	Q9P2D3	ENSG00000008869
ENSG00000008952	-0.0306202	0.918981	0.945971	10865.2	8477.97	5896.83	7249.37	6323.34	7558.22	13026.5	12066.7	SEC62	ns	Q99442	ENSG00000008952
ENSG00000008988	-1.19238	0.00324609	0.00927968	33872	12020.4	13642.6	7897.71	16216.4	8596.38	43392.9	18361	RPS20	down	P60866	ENSG00000008988
ENSG00000009307	0.249152	0.309422	0.426788	29387.5	47399.7	54071.4	50231.8	42206.6	45747.5	26965	38027	CSDE1	ns	A0A024R0E2	ENSG00000009307
ENSG00000009335	0.110968	0.672075	0.759598	3027.7	4456.65	5906.65	5608.78	5144.49	4853.12	3162.88	3704.6	UBE3C	ns	Q15386	ENSG00000009335
ENSG00000009413	-0.244164	0.422111	0.539305	1005.12	992.18	1884.66	1555.22	1758.42	1465.7	1037.82	788.619	REV3L	ns	O60673	ENSG00000009413
ENSG00000009694	-1.07138	4.7106e-09	4.44574e-08	1162.36	559.575	1216.86	600.02	1140.33	738.462	1453.59	466.872	TENM1	down	Q9UKZ4	ENSG00000009694
ENSG00000009709	-0.0540354	0.807773	0.866284	178.825	194.99	240.159	200.544	254.403	234.062	154.706	169.874	PAX7	ns	P23759	ENSG00000009709
ENSG00000009724	1.13767	0.00143816	0.00451912	32.3735	97.0414	55.3525	111.145	64.4964	122.645	25.7843	64.1245	MASP2	up	O00187	ENSG00000009724
ENSG00000009780	-0.405501	0.000517525	0.00183205	877.169	589.504	758.865	617.739	729.168	576.95	803.611	604.121	FAM76A	ns	Q8TAV0	ENSG00000009780
ENSG00000009790	0.464699	0.313081	0.430467	12.3328	19.9524	14.2845	9.66475	12.541	29.3657	17.1895	19.1249	TRAF3IP3	ns	B1AJU2	ENSG00000009790
ENSG00000009830	0.490566	0.052504	0.101955	1062.16	1878.25	1777.53	2306.65	1632.12	2021.92	970.135	1442.24	POMT2	ns	Q9UKY4	ENSG00000009830
ENSG00000009844	-0.00136225	0.991847	0.994598	3915.66	4277.98	4757.64	4095.44	4542.52	4201.89	3556.09	4184.97	VTA1	ns	A0A087WY55	ENSG00000009844
ENSG00000009950	-1.88117	2.19067e-09	2.17835e-08	599.681	136.946	361.577	84.5666	441.621	185.695	742.373	175.499	MLXIPL	down	Q9NP71	ENSG00000009950
ENSG00000009954	0.320418	0.00512272	0.0138565	8936.64	11101.7	9465.28	13216.6	9257.92	11862	9866.8	10678.4	BAZ1B	ns	Q9UIG0	ENSG00000009954
ENSG00000010017	0.297295	0.00575107	0.0153303	2625.34	3166.09	2733.7	3196.62	2785.89	3126.59	2330.26	3386.23	RANBP9	ns	A0A024QZW3	ENSG00000010017
ENSG00000010030	0.243329	0.747771	0.819889	16.9576	12.697	10.7134	9.66475	0.895784	5.18219	15.0408	23.6248	ETV7	ns	Q9Y603	ENSG00000010030
ENSG00000010072	0.352482	0.0241063	0.0529215	2041.07	2927.57	2662.28	3243.33	2343.37	2506.45	1966.05	2833.85	SPRTN	ns	Q9H040	ENSG00000010072
ENSG00000010165	0.891005	0.0190752	0.0432902	1040.58	2910.33	2781.02	4384.58	1764.69	3017.76	945.425	1803.36	METTL13	ns	Q8N6R0	ENSG00000010165
ENSG00000010219	-0.612846	0.0748222	0.13621	1779	961.345	855.286	670.895	1052.55	806.694	2197.04	1408.49	DYRK4	ns	D3JEN2	ENSG00000010219
ENSG00000010244	0.221595	0.104876	0.17964	5762.49	7513.91	6821.75	7432.2	5746.45	6395.68	6915.57	8099.94	ZNF207	ns	O43670	ENSG00000010244
ENSG00000010256	0.571652	1.42533e-05	7.20661e-05	7663.28	12446.7	8347.52	10538.6	7848.86	10243.5	7284.07	13062.3	UQCRC1	ns	P31930	ENSG00000010256
ENSG00000010270	0.423915	0.00236387	0.00700506	1910.04	2764.32	2092.68	2306.65	2011.93	2443.4	1605.07	2711.23	STARD3NL	ns	A0A024RA89	ENSG00000010270
ENSG00000010278	0.376267	0.00811992	0.0206424	1240.99	1660.59	1315.07	1361.92	1332.93	1729.99	1240.87	1910.24	CD9	ns	A6NNI4	ENSG00000010278
ENSG00000010292	0.904057	2.43214e-05	0.000117261	6376.05	17105.6	12038.3	17036.5	9515.01	18318.2	7908.26	14611.4	NCAPD2	ns	B3KMS0	ENSG00000010292
ENSG00000010295	-0.109534	0.490803	0.604051	1015.91	833.468	844.573	942.314	1022.09	948.34	1202.19	1061.99	IFFO1	ns	Q0D2I5	ENSG00000010295
ENSG00000010310	0.0912473	0.741251	0.815013	47.7895	52.6019	39.2824	49.9346	59.1217	67.3684	70.9069	61.8746	GIPR	ns	P48546	ENSG00000010310
ENSG00000010318	-1.79162	1.10539e-27	8.61847e-26	343.776	96.1345	362.47	89.399	377.125	105.371	348.088	124.874	PHF7	down	Q9BWX1	ENSG00000010318
ENSG00000010319	0.8706	4.54743e-07	3.07923e-06	172.659	228.546	153.559	279.472	142.43	308.34	142.888	298.123	SEMA3G	ns	Q9NS98	ENSG00000010319
ENSG00000010322	0.572842	0.000305164	0.00114546	2481.97	4219.03	3241.69	4505.39	3178.24	4401.4	2404.39	3696.72	NISCH	ns	Q9Y2I1	ENSG00000010322
ENSG00000010327	3.13727	5.99587e-05	0.000266223	6.16639	12.697	1.78557	42.686	0.895784	22.4561	2.14869	10.1249	STAB1	up	Q9NY15	ENSG00000010327
ENSG00000010361	-0.576048	0.00897666	0.0225444	4125.31	2397.01	2383.73	2070.67	3734.52	2026.24	3830.04	2946.35	FUZ	ns	Q9BT04	ENSG00000010361
ENSG00000010404	0.503879	0.0703728	0.129843	1906.96	3940.61	3180.09	3613.81	3817.83	4695.06	1837.13	2986.85	IDS	ns	P22304	ENSG00000010404
ENSG00000010539	0.170708	0.173244	0.268961	704.51	719.195	730.296	860.969	687.962	728.097	631.716	791.994	ZNF200	ns	P98182	ENSG00000010539
ENSG00000010610	-0.328406	0.402692	0.520354	211.199	165.061	216.053	54.7669	162.137	169.285	221.315	257.623	CD4	ns	B4DT49	ENSG00000010610
ENSG00000010626	0.0151466	0.955521	0.969581	568.849	529.646	308.903	380.147	428.185	399.892	613.452	628.871	LRRC23	ns	A8K8K2	ENSG00000010626
ENSG00000010671	0.810239	0.0108647	0.0266347	55.4975	62.5781	40.1752	49.9346	34.9356	70.8232	33.3047	102.374	BTK	ns	Q06187	ENSG00000010671
ENSG00000010704	-1.23787	0.000288138	0.00108902	106.37	37.1841	46.4247	26.5781	62.7049	31.0931	99.9142	38.2497	HFE	down	Q30201	ENSG00000010704
ENSG00000010803	-1.26165	2.00444e-10	2.32158e-09	2851.95	1024.83	1822.17	779.623	2645.25	1050.26	2195.96	1113.74	SCMH1	down	Q96GD3	ENSG00000010803
ENSG00000010810	0.11647	0.443483	0.559206	7962.35	8510.62	6500.35	6505.99	7093.71	8216.36	8052.23	8863.81	FYN	ns	P06241	ENSG00000010810
ENSG00000010818	0.145482	0.608366	0.708252	804.714	1011.23	1166.87	1283.8	1087.48	1343.05	761.712	588.371	HIVEP2	ns	P31629	ENSG00000010818
ENSG00000010932	1.31614	0.00971041	0.0241082	7.70799	25.394	5.3567	12.8863	9.85362	16.4103	5.37173	15.7499	FMO1	up	Q01740	ENSG00000010932
ENSG00000011007	0.850797	8.70608e-08	6.68691e-07	3154.11	6439.19	4330.89	7644.82	3731.83	6641.84	3434.69	5703.71	ELOA	ns	Q14241	ENSG00000011007
ENSG00000011009	0.509915	0.000248943	0.000956032	2132.03	3020.98	2114.11	3305.35	2110.47	2509.04	2267.95	3446.98	LYPLA2	ns	A0A140VJC9	ENSG00000011009
ENSG00000011021	-0.312485	0.159813	0.252203	342.235	328.308	485.674	446.995	623.465	449.123	547.917	388.122	CLCN6	ns	P51797	ENSG00000011021
ENSG00000011028	-0.832641	0.000310195	0.00116229	2448.06	1379.44	2704.24	1048.63	2833.36	2192.07	2831.98	1454.61	MRC2	ns	Q9UBG0	ENSG00000011028
ENSG00000011052	1.06635	0.00193655	0.00589233	433.189	752.751	181.235	490.486	267.839	576.086	470.564	1010.24	NME1-NME2	up	P22392	ENSG00000011052
ENSG00000011105	0.657981	0.0115847	0.0281719	632.055	1219.82	1077.59	1353.87	962.967	1425.97	513.538	1031.62	TSPAN9	ns	O75954	ENSG00000011105
ENSG00000011114	0.80964	0.000170899	0.000682096	1310.36	2844.13	1964.12	3431.79	1395.63	3071.31	1872.59	2122.86	BTBD7	ns	Q9P203	ENSG00000011114
ENSG00000011132	-0.164512	0.393523	0.511347	670.595	476.138	477.639	509.01	484.619	474.17	689.73	610.871	APBA3	ns	O96018	ENSG00000011132
ENSG00000011143	-0.182095	0.119144	0.199516	1230.19	1189.89	1258.82	1112.25	1459.23	1102.08	1326.82	1249.87	MKS1	ns	Q9NXB0	ENSG00000011143
ENSG00000011198	0.783572	3.8288e-07	2.62425e-06	434.73	785.4	550.847	870.633	448.788	789.42	399.657	714.37	ABHD5	ns	A0A0S2Z5D6	ENSG00000011198
ENSG00000011201	-0.337509	0.311811	0.429121	49.3311	51.6949	61.602	22.5511	65.3922	53.5493	56.9404	58.4996	ANOS1	ns	P23352	ENSG00000011201
ENSG00000011243	0.368552	0.127717	0.210697	3306.73	3600.51	1896.27	3456.76	3077.91	3325.24	3642.03	5009.59	AKAP8L	ns	Q9ULX6	ENSG00000011243
ENSG00000011258	-0.0204741	0.942568	0.961751	1162.36	1310.51	1924.84	1766.23	1693.93	1715.3	1014.18	922.493	MBTD1	ns	Q05BQ5	ENSG00000011258
ENSG00000011260	-0.432886	0.0284425	0.0607933	2814.96	2170.28	3046.17	2570.82	3488.18	1740.35	2183.07	2062.11	UTP18	ns	Q9Y5J1	ENSG00000011260
ENSG00000011275	0.266426	0.103	0.177109	3883.28	3969.63	2912.26	4426.46	2961.46	3929.83	4110.45	4349.22	RNF216	ns	A8K8N1	ENSG00000011275
ENSG00000011295	0.462749	0.0533317	0.103289	2280.02	4219.03	3709.51	3645.22	3522.22	4627.69	2018.7	3403.1	TTC19	ns	Q6DKK2	ENSG00000011295
ENSG00000011304	0.553392	7.86429e-05	0.0003388	20558.7	33310.6	26260.3	36730.9	24466.5	30176.7	20572.7	34593.5	PTBP1	ns	P26599	ENSG00000011304
ENSG00000011332	-0.345922	0.0549751	0.10587	758.466	484.3	570.488	612.906	596.592	443.941	754.191	564.746	DPF1	ns	Q92782	ENSG00000011332
ENSG00000011347	-0.327184	0.0715451	0.131472	393.107	320.146	501.744	380.147	386.083	407.665	469.489	286.873	SYT7	ns	O43581	ENSG00000011347
ENSG00000011376	-0.163053	0.637445	0.731979	1331.94	1701.4	3238.12	2320.35	2115.84	1688.53	1105.5	1249.87	LARS2	ns	Q15031	ENSG00000011376
ENSG00000011405	0.110437	0.733589	0.8093	2167.49	2898.54	4431.77	4117.19	3250.8	3652.58	1860.77	1975.49	PIK3C2A	ns	L7RRS0	ENSG00000011405
ENSG00000011422	0.483102	0.00123815	0.00397165	337.61	413.56	271.406	391.423	247.236	408.529	310.486	410.622	PLAUR	ns	Q03405	ENSG00000011422
ENSG00000011426	0.610106	0.00358537	0.0101179	2881.25	5670.12	4948.7	6559.95	4198.54	5950.01	3143.54	4983.71	ANLN	ns	Q9NQW6	ENSG00000011426
ENSG00000011451	0.538257	0.000223155	0.000867639	3647.42	4676.13	3028.32	4887.14	3126.28	4519.73	3842.94	5729.58	WIZ	ns	O95785	ENSG00000011451
ENSG00000011454	0.317126	0.248202	0.358364	1296.48	2155.77	2107.86	2383.17	2212.59	2504.72	1187.15	1435.49	RABGAP1	ns	Q9Y3P9	ENSG00000011454
ENSG00000011465	0.382452	0.366676	0.48489	201.949	219.477	83.9216	70.0695	90.4741	220.243	179.416	212.623	DCN	ns	P07585	ENSG00000011465
ENSG00000011478	-0.802519	0.00463	0.0126672	923.417	525.112	831.181	492.902	816.059	563.131	1623.34	824.619	QPCTL	ns	Q9NXS2	ENSG00000011478
ENSG00000011485	0.291017	0.0280958	0.0601935	5663.83	7347.03	6515.53	7479.71	6641.34	7049.5	4995.71	7267.45	PPP5C	ns	A0A024R0Q7	ENSG00000011485
ENSG00000011523	-0.976353	0.000279887	0.00106101	686.011	537.809	1373.1	525.118	1203.93	563.131	717.663	398.247	CEP68	ns	Q76N32	ENSG00000011523
ENSG00000011566	0.519334	0.0744294	0.13565	702.968	1289.65	1296.32	1675.22	970.134	1359.46	631.716	839.244	MAP4K3	ns	B3KMM5	ENSG00000011566
ENSG00000011600	-0.177648	0.576922	0.682038	115.62	99.7622	141.952	83.7612	77.9332	79.4602	146.111	164.249	TYROBP	ns	O43914	ENSG00000011600
ENSG00000011638	0.574826	0.000556241	0.00195354	511.81	877	649.053	792.51	641.381	900.837	453.374	794.244	TMEM159	ns	Q96B96	ENSG00000011638
ENSG00000011677	0.272166	0.349401	0.467847	44.7063	48.0672	36.6041	45.9076	47.4765	67.3684	36.5278	37.1247	GABRA3	ns	P34903	ENSG00000011677
ENSG00000012048	-1.1277	6.53296e-10	7.00295e-09	5102.69	2289.09	5760.23	2524.11	5393.51	2565.18	3895.58	1842.74	BRCA1	down	P38398	ENSG00000012048
ENSG00000012061	-0.0528007	0.849238	0.896399	2147.44	1866.46	1313.28	1655.89	1642.87	1484.7	2782.56	2595.36	ERCC1	ns	P07992	ENSG00000012061
ENSG00000012124	3.34176	2.81799e-09	2.75906e-08	0	35.3702	3.57113	25.7727	6.27049	44.9123	5.37173	59.6246	CD22	up	P20273	ENSG00000012124
ENSG00000012171	0.914411	0.00704253	0.0182508	195.783	254.847	73.2082	215.041	109.286	318.705	208.423	312.748	SEMA3B	ns	Q13214	ENSG00000012171
ENSG00000012174	-1.28954	0.00123025	0.00395162	1695.76	941.392	3968.42	1274.94	2960.57	1226.45	1133.44	548.996	MBTPS2	down	O43462	ENSG00000012174
ENSG00000012211	-0.934159	3.26084e-06	1.87053e-05	491.769	288.403	516.028	235.176	465.808	304.885	719.812	320.623	PRICKLE3	ns	B7Z5U0	ENSG00000012211
ENSG00000012232	-0.0821948	0.72256	0.800368	2104.28	2448.71	3400.61	2979.97	3077.91	2640.32	2017.62	1946.24	EXTL3	ns	O43909	ENSG00000012232
ENSG00000012660	-0.417933	0.179114	0.275656	3590.38	4065.76	8246.63	4280.68	6920.82	4334.04	3128.5	3703.47	ELOVL5	ns	Q9NYP7	ENSG00000012660
ENSG00000012779	-0.918865	0.00538105	0.014461	77.0799	40.8118	73.2082	19.3295	85.9952	52.6856	73.0556	51.7496	ALOX5	ns	P09917	ENSG00000012779
ENSG00000012822	0.844474	8.81033e-05	0.000375575	1088.37	2404.27	1369.53	2098.86	1620.47	2709.42	964.763	1847.24	CALCOCO1	ns	Q9P1Z2	ENSG00000012822
ENSG00000012963	0.245788	0.167712	0.261949	2626.88	3888.91	3770.22	3650.06	3210.49	3660.35	2463.48	3117.35	UBR7	ns	Q8N806	ENSG00000012963
ENSG00000012983	0.504433	0.0735385	0.134321	1307.27	2229.23	2105.18	2942.11	2309.33	2648.1	1078.64	1830.36	MAP4K5	ns	B3KWC4	ENSG00000012983
ENSG00000013016	0.313795	0.216579	0.320531	541.101	928.695	1065.98	1127.55	787.394	909.474	584.444	740.245	EHD3	ns	Q9NZN3	ENSG00000013016
ENSG00000013275	0.0465106	0.832596	0.88458	6184.89	6071.89	4901.38	4943.52	4466.38	4657.06	6885.49	7500.32	PSMC4	ns	A8K2M0	ENSG00000013275
ENSG00000013288	-0.358062	0.0267407	0.0577568	815.505	709.218	987.418	692.641	997.007	785.965	762.786	592.871	MAN2B2	ns	B7Z754	ENSG00000013288
ENSG00000013297	0.0879765	0.874943	0.914987	95.579	101.576	44.6391	10.4702	58.2259	75.1417	44.0482	69.7495	CLDN11	ns	O75508	ENSG00000013297
ENSG00000013306	-0.0828206	0.774229	0.840685	10549.1	9755.83	7272.61	7193.8	6835.73	6913.9	13767.7	12417.7	SLC25A39	ns	Q9BZJ4	ENSG00000013306
ENSG00000013364	1.13506	4.97713e-12	7.24091e-11	442.438	1021.2	357.113	820.699	483.723	924.157	467.341	1078.87	MVP	up	Q14764	ENSG00000013364
ENSG00000013374	0.237713	0.327955	0.445781	3832.41	4609.92	4292.5	5721.53	5350.52	4715.79	2564.46	3866.6	NUB1	ns	H3BM74	ENSG00000013374
ENSG00000013375	-0.458722	0.0344302	0.0713679	2033.37	1819.3	2883.69	1876.57	2902.34	1886.32	1758.71	1388.24	PGM3	ns	O95394	ENSG00000013375
ENSG00000013392	-0.0102254	0.966923	0.977309	346.859	333.75	404.431	383.369	431.768	438.759	242.802	259.873	RWDD2A	ns	B4DZK9	ENSG00000013392
ENSG00000013441	0.25887	0.331593	0.449737	926.5	831.654	453.534	1012.38	974.613	830.014	885.261	1201.49	CLK1	ns	P49759	ENSG00000013441
ENSG00000013503	0.467533	0.127196	0.210037	1290.32	2274.58	2468.54	3078.22	1795.15	2361.35	1099.06	1487.24	POLR3B	ns	Q9NW08	ENSG00000013503
ENSG00000013523	-0.629875	0.0379668	0.077624	1404.4	1058.39	2539.97	1419.91	2009.24	1310.23	1090.46	763.87	ANGEL1	ns	A0A024R6B2	ENSG00000013523
ENSG00000013561	0.433326	0.034105	0.0708431	2892.04	4405.86	3551.49	4056.78	3549.99	4112.07	2030.51	3664.1	RNF14	ns	Q9UBS8	ENSG00000013561
ENSG00000013563	-1.36363	4.87266e-25	3.07187e-23	706.052	308.356	894.568	302.024	835.766	329.933	793.942	317.248	DNASE1L1	down	P49184	ENSG00000013563
ENSG00000013573	0.181819	0.207181	0.309966	2307.77	2964.75	2805.12	3313.4	2931.9	2745.7	2328.11	2746.11	DDX11	ns	Q96FC9	ENSG00000013573
ENSG00000013583	-0.504857	0.0130695	0.0313282	1973.24	1561.73	1781.1	925.4	1953.7	1429.42	2163.73	1632.36	HEBP1	ns	A0A024RAS8	ENSG00000013583
ENSG00000013588	1.36634	2.12223e-15	4.80888e-14	205.032	420.815	143.738	451.022	181.844	516.491	170.821	410.622	GPRC5A	up	Q8NFJ5	ENSG00000013588
ENSG00000013619	-1.01335	0.000324978	0.00121339	215.824	110.645	192.841	77.318	231.112	146.829	169.747	65.2495	MAMLD1	down	Q13495	ENSG00000013619
ENSG00000013810	0.601433	0.0138403	0.0329731	5275.35	7782.36	4157.69	6917.55	4492.36	6618.52	7302.33	10888.8	TACC3	ns	Q9Y6A5	ENSG00000013810
ENSG00000014123	-0.394949	0.000322263	0.0012042	2711.67	1882.78	2377.48	2085.17	2829.78	2055.6	2563.39	1946.24	UFL1	ns	O94874	ENSG00000014123
ENSG00000014138	-1.69316	1.79718e-23	1.02172e-21	3829.33	1216.19	3921.99	1021.24	4097.31	1187.58	2733.14	1084.49	POLA2	down	Q14181	ENSG00000014138
ENSG00000014164	-1.01468	0.00139546	0.00440305	2164.4	943.206	1074.02	811.839	1378.61	625.317	2624.63	1203.74	ZC3H3	down	Q8IXZ2	ENSG00000014164
ENSG00000014216	0.363898	0.00413657	0.0114683	3433.14	5092.41	4011.27	4240.41	3412.94	5100.14	3848.31	4494.34	CAPN1	ns	B2RDI5	ENSG00000014216
ENSG00000014257	0.505058	0.0185033	0.0421979	80.1631	133.319	124.99	124.031	83.3079	149.42	90.2451	133.874	ACPP	ns	P15309	ENSG00000014257
ENSG00000014641	-0.081453	0.588322	0.691521	8011.68	7832.24	7923.45	6443.97	7085.65	6311.04	7973.8	8707.44	MDH1	ns	P40925	ENSG00000014641
ENSG00000014824	-1.28556	5.38492e-06	2.96435e-05	4032.82	2202.93	7028.88	2318.74	6782.87	2381.22	3123.13	1698.74	SLC30A9	down	A0A0S2Z514	ENSG00000014824
ENSG00000014914	1.49875	9.6046e-09	8.58526e-08	70.9135	129.691	52.6742	184.436	75.2458	204.696	42.9739	161.999	MTMR11	up	A4FU01	ENSG00000014914
ENSG00000014919	-0.642488	0.0140196	0.0333227	2107.36	1800.25	4119.3	2137.52	2965.94	1763.67	1988.62	1462.49	COX15	ns	Q7KZN9	ENSG00000014919
ENSG00000015133	0.218118	0.207628	0.310459	698.344	799.911	745.474	866.606	804.414	906.019	553.288	686.245	CCDC88C	ns	B4DZB8	ENSG00000015133
ENSG00000015153	0.109349	0.679593	0.76556	1450.64	1232.52	747.259	1214.54	893.992	1061.48	1545.98	1491.74	YAF2	ns	Q8IY57	ENSG00000015153
ENSG00000015171	0.374829	0.0906118	0.15963	880.252	1358.58	1202.58	1516.56	1407.28	1482.11	776.752	1178.99	ZMYND11	ns	Q15326	ENSG00000015171
ENSG00000015285	-0.895595	0.0164795	0.038254	109.453	51.6949	63.3876	25.7727	51.0597	39.7301	107.435	60.7496	WAS	ns	A0A024QYX8	ENSG00000015285
ENSG00000015475	-1.8979	3.96427e-15	8.74428e-14	1620.22	361.865	1037.41	260.143	1309.64	345.479	1511.61	503.996	BID	down	A8ASI8	ENSG00000015475
ENSG00000015479	0.461834	0.254727	0.36585	246.656	506.066	608.878	752.24	455.954	560.54	199.828	264.373	MATR3	ns	A0A0R4J2E8	ENSG00000015479
ENSG00000015520	2.58254	2.58167e-20	1.01471e-18	49.3311	179.572	18.7484	209.403	31.3524	209.015	32.2304	169.874	NPC1L1	up	A0A0C4DFX6	ENSG00000015520
ENSG00000015532	-0.174284	0.18662	0.284866	1051.37	838.909	1107.05	1019.63	1060.61	1090.85	1120.54	895.494	XYLT2	ns	B4DT06	ENSG00000015532
ENSG00000015676	-0.122313	0.553132	0.661694	2563.68	3073.58	3616.66	2951.78	3828.58	3009.99	2376.45	2345.61	NUDCD3	ns	Q8IVD9	ENSG00000015676
ENSG00000016082	0.592906	2.38003e-07	1.69829e-06	724.551	1137.29	754.401	1233.87	776.644	1071.85	714.44	1037.24	ISL1	ns	P61371	ENSG00000016082
ENSG00000016391	-2.51095	4.22848e-43	9.73162e-41	871.002	175.037	1057.05	198.933	985.362	176.194	926.087	121.499	CHDH	down	Q8NE62	ENSG00000016391
ENSG00000016864	-0.658992	3.56117e-06	2.02758e-05	1606.34	1083.78	1684.68	902.044	1865.92	1049.39	1528.79	1202.62	GLT8D1	ns	A0A024R313	ENSG00000016864
ENSG00000017260	0.143291	0.392466	0.510611	3507.13	4241.71	4677.29	4905.67	3913.68	4369.45	3374.52	3572.97	ATP2C1	ns	P98194	ENSG00000017260
ENSG00000017483	0.995797	0.00379522	0.0106331	40.0815	67.1127	22.3196	36.2428	26.8735	62.1862	34.3791	78.7494	SLC38A5	ns	A0A024QYY0	ENSG00000017483
ENSG00000017797	0.118186	0.500616	0.613195	3958.82	4214.5	3256.87	3948.05	3051.04	3846.05	4778.69	4318.84	RALBP1	ns	Q15311	ENSG00000017797
ENSG00000018189	-0.113053	0.500852	0.613366	1011.29	1058.39	1382.92	1189.57	1374.13	1334.41	1188.23	1003.49	RUFY3	ns	Q7L099	ENSG00000018189
ENSG00000018236	0.6504	0.123668	0.205563	536.476	1490.99	1744.5	1848.38	1186.91	2140.24	542.545	817.869	CNTN1	ns	Q12860	ENSG00000018236
ENSG00000018280	1.51982	0.00137535	0.00434679	10.7912	21.7663	12.499	44.2968	9.85362	16.4103	10.7435	43.8747	SLC11A1	up	A0A024R474	ENSG00000018280
ENSG00000018408	0.270635	0.351888	0.47025	1538.51	2336.25	2683.71	2384.78	2168.69	2667.1	1099.06	1649.24	WWTR1	ns	Q9GZV5	ENSG00000018408
ENSG00000018510	0.490819	0.0983639	0.170658	3641.25	7311.66	7510.09	7945.23	5526.09	7087.5	2984.53	5288.59	AGPS	ns	O00116	ENSG00000018510
ENSG00000018610	0.52246	4.86566e-05	0.000221347	2124.32	3029.14	2315.88	3282.79	2223.34	2691.28	1998.28	3442.48	CXorf56	ns	Q9H5V9	ENSG00000018610
ENSG00000018699	-0.467781	0.0371433	0.0761359	1111.49	818.05	1405.24	1086.48	1359.8	716.869	829.395	781.869	TTC27	ns	B4DRC7	ENSG00000018699
ENSG00000018869	-0.492362	0.0875905	0.155238	129.494	76.182	116.062	111.145	154.075	65.641	75.2042	84.3744	ZNF582	ns	Q96NG8	ENSG00000018869
ENSG00000019102	-1.01879	0.0273762	0.0588632	64.7471	22.6732	45.5319	21.7457	18.8115	15.5466	67.6838	37.1247	VSIG2	ns	Q96IQ7	ENSG00000019102
ENSG00000019144	0.795029	2.33527e-05	0.000112961	587.349	1310.51	969.562	1262.86	813.372	1373.28	639.236	1283.62	PHLDB1	ns	A0A024R3H6	ENSG00000019144
ENSG00000019485	1.50488	3.39439e-12	5.06164e-11	188.075	613.084	239.266	691.03	275.901	630.499	156.855	512.996	PRDM11	up	A0A087WWZ6	ENSG00000019485
ENSG00000019505	2.80665	1.94397e-24	1.18638e-22	89.4126	850.699	143.738	790.899	148.7	912.065	68.7582	616.496	SYT13	up	Q7L8C5	ENSG00000019505
ENSG00000019549	0.0438703	0.82594	0.879634	2512.8	2596.54	1593.62	2142.35	1876.67	1844.86	2381.83	2035.11	SNAI2	ns	O43623	ENSG00000019549
ENSG00000019582	-0.027224	0.90746	0.937749	289.82	272.079	335.686	241.619	223.946	241.835	324.453	398.247	CD74	ns	P04233	ENSG00000019582
ENSG00000019991	2.6951	2.45701e-16	6.29983e-15	20.0408	103.39	23.2124	147.387	21.4988	163.239	12.8922	89.9994	HGF	up	P14210	ENSG00000019991
ENSG00000019995	1.02484	0.0132203	0.0316498	382.316	1528.18	1149.01	1626.9	1021.19	1892.36	354.534	871.869	ZRANB1	up	Q9UGI0	ENSG00000019995
ENSG00000020129	0.204143	0.110005	0.186983	1960.91	2268.23	2103.4	2568.41	1995.81	2014.14	1789.86	2192.61	NCDN	ns	Q9UBB6	ENSG00000020129
ENSG00000020181	-1.61947	2.86668e-11	3.76949e-10	1882.29	776.331	2899.76	718.413	2888.9	1084.8	2073.49	591.746	ADGRA2	down	Q6YN44	ENSG00000020181
ENSG00000020256	0.401887	0.0459471	0.0910837	1435.23	2065.08	1880.2	2321.15	1870.4	2133.33	1130.21	1828.11	ZFP64	ns	Q9NTW7	ENSG00000020256
ENSG00000020426	0.15105	0.371654	0.489951	1799.04	1730.42	1413.28	1841.94	1493.27	1400.92	1656.64	2089.11	MNAT1	ns	A0A024R669	ENSG00000020426
ENSG00000020577	-0.485643	0.101839	0.175572	524.143	446.209	816.003	580.691	794.56	459.487	379.244	309.373	SAMD4A	ns	Q9UPU9	ENSG00000020577
ENSG00000020633	-0.774386	0.00128988	0.00411273	433.189	187.734	261.585	168.328	285.755	210.742	423.292	253.123	RUNX3	ns	A0A024RAH4	ENSG00000020633
ENSG00000020922	-0.551658	0.000743964	0.00253681	3127.9	2452.34	4331.78	2577.27	3929.8	2647.23	3075.85	2193.73	MRE11	ns	F8W7U8	ENSG00000020922
ENSG00000021300	0.626805	6.07916e-06	3.30461e-05	558.058	876.093	481.21	734.521	601.071	865.425	545.768	899.994	PLEKHB1	ns	A0A024R5J2	ENSG00000021300
ENSG00000021355	-0.0121149	0.940266	0.960274	615.097	681.104	607.985	533.978	713.94	683.185	539.322	557.996	SERPINB1	ns	P30740	ENSG00000021355
ENSG00000021574	0.371612	0.131741	0.21614	1103.78	1798.44	2005.19	2142.35	1596.29	2174.79	1131.29	1438.86	SPAST	ns	E5KRP5	ENSG00000021574
ENSG00000021645	-0.230748	0.333991	0.452091	1034.41	761.82	733.867	784.456	667.359	752.281	1318.22	898.869	NRXN3	ns	Q9HDB5	ENSG00000021645
ENSG00000021762	-3.06787	2.89889e-31	2.98709e-29	571.933	94.3206	563.346	41.8806	667.359	81.1876	492.051	56.2496	OSBPL5	down	A8KAD5	ENSG00000021762
ENSG00000021776	0.3664	0.126511	0.209231	1540.06	2547.56	2768.52	3370.58	2189.3	2738.79	1773.75	2009.24	AQR	ns	A0A024R9L1	ENSG00000021776
ENSG00000021826	0.041417	0.861511	0.905502	1200.9	1522.73	1847.17	1425.55	1646.45	1882	1090.46	1124.99	CPS1	ns	P31327	ENSG00000021826
ENSG00000022267	-0.271447	0.0332124	0.0693327	11734.6	10709	11546.4	8200.54	12584	10024.9	11688.9	10465.8	FHL1	ns	Q13642	ENSG00000022267
ENSG00000022277	0.373867	0.00935822	0.0233583	3436.22	4461.18	3063.14	4055.98	3484.6	3662.08	3356.26	5108.59	RTF2	ns	A0A0A0MQR2	ENSG00000022277
ENSG00000022567	-1.39018	5.08033e-11	6.41828e-10	365.359	183.2	592.808	178.798	408.477	174.467	401.806	138.374	SLC45A4	down	Q5BKX6	ENSG00000022567
ENSG00000022840	0.2552	0.00683804	0.017786	7424.33	9589.87	7565.44	8938.29	7576.54	9117.19	8441.14	9364.43	RNF10	ns	Q8N5U6	ENSG00000022840
ENSG00000022976	-0.803649	6.26421e-07	4.11199e-06	393.107	240.336	421.393	223.095	477.453	257.382	345.94	218.248	ZNF839	ns	A8K0R7	ENSG00000022976
ENSG00000023041	-0.327696	0.0260517	0.0565885	2044.16	1459.25	1523.09	1404.61	1744.99	1254.09	1852.17	1588.49	ZDHHC6	ns	Q9H6R6	ENSG00000023041
ENSG00000023171	0.250978	0.293916	0.40954	302.153	438.954	506.208	587.134	405.79	492.308	343.791	337.498	GRAMD1B	ns	Q3KR37	ENSG00000023171
ENSG00000023191	-0.471954	0.00120878	0.00389115	4225.52	2815.11	3353.29	2776.2	3795.44	2423.54	4193.17	3208.48	RNH1	ns	A0A140VJT8	ENSG00000023191
ENSG00000023228	-0.223578	0.292035	0.407395	4900.74	5007.15	8097.54	5739.25	6372.6	5473.25	4695.97	4394.22	NDUFS1	ns	P28331	ENSG00000023228
ENSG00000023287	-0.387506	0.0838377	0.14983	5947.48	3517.07	3811.29	3741.87	3643.15	3654.31	6419.22	4236.72	RB1CC1	ns	Q8TDY2	ENSG00000023287
ENSG00000023318	-0.368058	0.011288	0.0275406	2731.71	1974.38	2416.76	2047.32	2598.67	1797.36	2929.74	2454.73	ERP44	ns	Q9BS26	ENSG00000023318
ENSG00000023330	1.1102	2.51064e-07	1.78217e-06	1475.31	3444.52	2068.58	4109.94	1927.73	3501.43	1139.88	3221.98	ALAS1	up	P13196	ENSG00000023330
ENSG00000023445	2.03767	1.64876e-20	6.71526e-19	43.1647	146.016	32.1402	155.441	30.4566	154.602	40.8252	136.124	BIRC3	up	Q13489	ENSG00000023445
ENSG00000023516	-0.065727	0.849147	0.896353	1580.14	1754	2873.87	2452.43	2286.94	2186.88	1075.42	1075.49	AKAP11	ns	Q9UKA4	ENSG00000023516
ENSG00000023572	-0.413756	0.0621773	0.117363	946.541	623.06	709.762	525.118	642.277	452.578	866.998	775.12	GLRX2	ns	Q9NS18	ENSG00000023572
ENSG00000023608	-0.215363	0.166891	0.260966	920.334	739.147	682.086	665.257	886.826	722.051	717.663	632.246	SNAPC1	ns	B2RC42	ENSG00000023608
ENSG00000023697	-1.33258	9.8759e-10	1.03426e-08	2187.53	898.766	1657.9	546.059	1903.54	691.822	2111.09	985.493	DERA	down	E9PPM8	ENSG00000023697
ENSG00000023734	-0.297578	0.0194855	0.0440904	10584.6	8986.76	12215.9	9156.55	10427.8	7824.24	9511.19	8807.56	STRAP	ns	Q9Y3F4	ENSG00000023734
ENSG00000023839	1.9459	0.000441964	0.00159441	12.3328	16.3247	8.03505	37.0482	8.95784	54.413	4.29739	19.1249	ABCC2	up	Q92887	ENSG00000023839
ENSG00000023892	0.589229	0.0114041	0.0277964	559.6	820.771	453.534	615.323	417.435	753.145	700.474	1015.87	DEF6	ns	Q9H4E7	ENSG00000023892
ENSG00000023902	-0.409167	0.277426	0.39084	2229.15	1341.35	968.669	987.416	1042.69	1185.86	2929.74	1884.36	PLEKHO1	ns	Q53GL0	ENSG00000023902
ENSG00000023909	-0.951283	1.80901e-17	5.25163e-16	2637.67	1390.32	2514.97	1224.2	2267.23	1242	2609.59	1329.74	GCLM	ns	P48507	ENSG00000023909
ENSG00000024048	-0.0152713	0.948254	0.965541	1691.13	2085.94	2803.34	2568.41	2449.97	2327.67	1721.1	1594.11	UBR2	ns	Q8IWV8	ENSG00000024048
ENSG00000024422	0.952419	1.71884e-07	1.25557e-06	351.484	700.149	279.441	497.735	269.631	650.364	353.46	572.621	EHD2	ns	A0A024R0S6	ENSG00000024422
ENSG00000024526	0.246936	0.459377	0.574207	2543.64	4828.49	6063.78	4959.63	4616.87	5479.3	2285.13	3139.85	DEPDC1	ns	Q5TB30	ENSG00000024526
ENSG00000024862	0.553388	0.00136792	0.00432832	1675.72	2076.87	1091.87	1926.51	1446.69	1800.81	1267.73	2235.36	CCDC28A	ns	Q8IWP9	ENSG00000024862
ENSG00000025039	0.0578084	0.774658	0.840864	1446.02	1801.16	2034.65	1933.76	1987.74	1880.27	1304.26	1436.61	RRAGD	ns	Q9NQL2	ENSG00000025039
ENSG00000025156	0.395108	0.0109074	0.0267291	2253.82	2693.58	1849.85	2904.26	2451.76	2617	1713.58	2657.23	HSF2	ns	Q03933	ENSG00000025156
ENSG00000025293	-0.726967	0.000199825	0.000785242	2363.27	1314.14	1729.32	1239.5	1744.09	1413.87	2798.67	1247.62	PHF20	ns	Q9BVI0	ENSG00000025293
ENSG00000025423	-0.876809	0.000388358	0.00142563	166.492	71.6474	157.13	90.2044	232.904	107.099	139.665	111.374	HSD17B6	ns	A0A024RB43	ENSG00000025423
ENSG00000025434	-0.290676	0.0776813	0.140571	249.739	200.431	259.8	240.813	277.693	195.196	220.241	186.749	NR1H3	ns	Q13133	ENSG00000025434
ENSG00000025708	0.248012	0.355428	0.473887	212.74	167.782	158.915	255.311	123.618	182.24	234.208	258.748	TYMP	ns	B2RBL3	ENSG00000025708
ENSG00000025770	0.545339	0.000615761	0.00214405	3964.99	6373.9	3813.08	5589.45	4216.45	5290.15	4856.05	7340.57	NCAPH2	ns	Q6IBW4	ENSG00000025770
ENSG00000025772	-0.178835	0.21096	0.313948	2392.56	2319.02	2651.56	2026.38	2669.44	1925.18	2233.57	2521.11	TOMM34	ns	Q15785	ENSG00000025772
ENSG00000025796	-0.502985	3.67575e-07	2.52751e-06	10576.9	7053.19	10257.2	7368.57	11413.2	8097.17	10544.7	7678.07	SEC63	ns	A0A0S2Z5M1	ENSG00000025796
ENSG00000025800	0.0889289	0.728413	0.804831	5400.21	4980.85	3749.69	5495.22	3636.88	4885.08	7533.32	6249.33	KPNA6	ns	O60684	ENSG00000025800
ENSG00000026025	0.139017	0.564413	0.670836	26367.5	30281.4	18480.6	23594.1	19352.5	25405.7	35818.7	30854	VIM	ns	P08670	ENSG00000026025
ENSG00000026036	-0.431942	0.0763465	0.138576	57.0391	50.788	78.5649	50.74	85.9952	55.2767	81.6503	70.8745	RTEL1-TNFRSF6B	ns	NA	ENSG00000026036
ENSG00000026103	-0.60717	0.0531916	0.103081	200.408	137.853	280.334	135.307	173.782	144.238	110.658	84.3744	FAS	ns	P25445	ENSG00000026103
ENSG00000026297	-0.475071	0.0605458	0.114714	2568.3	1698.68	1721.29	1395.75	2020.89	1477.79	3239.15	2298.36	RNASET2	ns	O00584	ENSG00000026297
ENSG00000026508	0.0924244	0.682241	0.767682	262.072	210.407	158.915	177.993	163.928	249.609	193.382	186.749	CD44	ns	P16070	ENSG00000026508
ENSG00000026559	-1.05499	3.36938e-15	7.46657e-14	1264.11	599.48	1199.9	566.999	1160.04	655.547	1472.93	631.121	KCNG1	down	Q86Y85	ENSG00000026559
ENSG00000026652	-1.46102	5.47748e-14	1.04736e-12	1146.95	406.304	1168.65	326.991	1222.74	434.44	1269.88	581.621	AGPAT4	down	Q9NRZ5	ENSG00000026652
ENSG00000026950	0.427313	0.163714	0.257176	121.786	301.1	310.688	376.12	304.566	381.754	229.91	245.248	BTN3A1	ns	O00481	ENSG00000026950
ENSG00000027001	-0.550505	0.0559234	0.107336	588.89	504.252	1132.94	717.608	984.466	500.081	522.132	483.747	MIPEP	ns	Q99797	ENSG00000027001
ENSG00000027075	0.0958779	0.775261	0.841231	534.934	813.515	1072.23	968.086	957.593	884.427	412.549	517.496	PRKCH	ns	P24723	ENSG00000027075
ENSG00000027697	0.492962	0.00102337	0.00336692	2344.77	2865.9	2168.57	3178.9	2521.63	3202.59	1745.81	3109.48	IFNGR1	ns	A0A0S2Z3Y2	ENSG00000027697
ENSG00000027847	-0.557248	0.00611214	0.0161622	1524.64	1001.25	1076.7	757.878	1103.61	837.787	1630.86	1028.24	B4GALT7	ns	Q9UBV7	ENSG00000027847
ENSG00000027869	-2.70932	5.99352e-38	9.38427e-36	501.019	69.8335	351.756	49.9346	358.313	57.8678	397.508	68.6245	SH2D2A	down	Q5UBZ2	ENSG00000027869
ENSG00000028116	0.0389792	0.880072	0.918441	914.167	1004.88	1157.05	1253.2	1186.02	1074.44	653.203	685.12	VRK2	ns	Q86Y07	ENSG00000028116
ENSG00000028137	0.247985	0.398457	0.516372	49.3311	50.788	59.8164	66.8479	31.3524	44.9123	45.1225	57.3746	TNFRSF1B	ns	P20333	ENSG00000028137
ENSG00000028203	0.127986	0.528376	0.639164	2293.9	2610.14	3045.28	3153.93	2956.09	2932.25	1844.65	2386.11	VEZT	ns	Q9HBM0	ENSG00000028203
ENSG00000028277	0.397982	0.423182	0.540241	78.6215	103.39	35.7113	56.3777	34.9356	72.5506	141.814	150.749	POU2F2	ns	P09086	ENSG00000028277
ENSG00000028310	0.135419	0.635016	0.73042	1740.46	1767.6	1154.37	1704.22	1269.33	1481.24	2555.87	2427.73	BRD9	ns	B4DXI2	ENSG00000028310
ENSG00000028528	0.246812	0.079604	0.143507	2230.69	3026.42	2818.52	2826.94	2795.74	2941.75	2159.44	3082.48	SNX1	ns	Q13596	ENSG00000028528
ENSG00000028839	0.342486	0.00358851	0.0101252	1234.82	1683.26	1387.38	1654.28	1343.68	1482.97	1166.74	1691.99	TBPL1	ns	P62380	ENSG00000028839
ENSG00000029153	-0.287566	0.248059	0.358212	608.931	614.898	986.525	706.332	945.052	713.414	542.545	492.747	ARNTL2	ns	Q8WYA1	ENSG00000029153
ENSG00000029363	-0.0723361	0.812314	0.869096	7934.6	9559.03	16288.8	16958.4	13365.1	10393.7	9526.23	7900.82	BCLAF1	ns	Q9NYF8	ENSG00000029363
ENSG00000029364	0.499104	0.0417353	0.0839983	2326.27	4235.36	3621.13	4460.28	3301.86	4325.4	1993.99	2872.1	SLC39A9	ns	Q9NUM3	ENSG00000029364
ENSG00000029534	-0.645567	0.0175549	0.0403749	117.161	73.4612	137.489	84.5666	116.452	90.6883	90.2451	44.9997	ANK1	ns	P16157	ENSG00000029534
ENSG00000029639	-0.399707	0.0010684	0.00349522	1040.58	896.953	1143.65	729.689	1049.86	805.83	1122.69	872.994	TFB1M	ns	E5KTM5	ENSG00000029639
ENSG00000029725	-0.0667254	0.760423	0.829461	3477.84	4136.5	5906.65	4861.37	4816.63	4131.07	3386.34	3666.35	RABEP1	ns	Q15276	ENSG00000029725
ENSG00000029993	-0.131655	0.513818	0.625873	8107.26	8126.99	8435.9	7561.06	7033.69	7059	11846.8	9588.31	HMGB3	ns	O15347	ENSG00000029993
ENSG00000030066	0.289058	0.274722	0.387774	4334.97	5952.17	6998.52	8148.19	5827.97	6707.48	3578.65	4534.84	NUP160	ns	Q12769	ENSG00000030066
ENSG00000030110	0.928864	2.19727e-08	1.87459e-07	1506.14	3246.81	1967.69	3083.86	1660.78	2693.01	1307.48	3246.73	BAK1	ns	A0A0S2Z391	ENSG00000030110
ENSG00000030419	0.741948	0.0537472	0.103968	194.241	338.284	351.756	488.07	218.571	451.714	112.806	190.124	IKZF2	ns	Q9UKS7	ENSG00000030419
ENSG00000030582	0.623102	5.30786e-09	4.9677e-08	5236.81	8246.7	5892.37	7710.06	4945.62	8174.9	5199.84	8638.81	GRN	ns	P28799	ENSG00000030582
ENSG00000031003	0.623598	0.0425188	0.0854132	850.962	1432.95	1266.86	2177.79	1419.82	1626.34	602.708	1144.12	FAM13B	ns	Q9NYF5	ENSG00000031003
ENSG00000031081	-0.663716	0.00517196	0.0139698	345.318	227.639	439.249	241.619	423.706	296.248	273.958	169.874	ARHGAP31	ns	Q2M1Z3	ENSG00000031081
ENSG00000031691	-0.399721	0.0323451	0.0677399	1387.44	868.838	867.785	916.541	1080.32	788.556	1326.82	957.368	CENPQ	ns	Q7L2Z9	ENSG00000031691
ENSG00000031698	-0.0476021	0.811257	0.868344	19032.6	21330.1	19928.7	16343.1	25827.2	19505.8	14614.3	19649.1	SARS	ns	Q5T5C7	ENSG00000031698
ENSG00000031823	0.463296	0.00019672	0.000774954	3485.55	4409.49	3257.76	4895.2	3451.45	4287.4	3618.4	5452.84	RANBP3	ns	B7Z7F3	ENSG00000031823
ENSG00000032219	-0.469683	0.207499	0.310309	3291.31	1653.33	1151.69	1511.73	1464.61	1516.65	3739.8	2283.73	ARID4A	ns	A0A024R657	ENSG00000032219
ENSG00000032389	-1.46843	3.20681e-12	4.81199e-11	1171.61	356.423	1096.34	425.249	1250.51	299.703	932.533	528.746	EIPR1	down	A8MUM1	ENSG00000032389
ENSG00000032444	1.08079	8.80796e-13	1.44544e-11	1094.53	2712.62	1431.13	3113.66	1330.24	2990.99	1512.68	2545.86	PNPLA6	up	Q8IY17	ENSG00000032444
ENSG00000032742	-1.94818	3.37603e-29	2.95821e-27	669.053	158.713	536.562	124.836	622.57	169.285	510.315	152.999	IFT88	down	B3KX42	ENSG00000032742
ENSG00000033011	1.09676	3.25945e-09	3.16051e-08	528.768	1294.19	751.723	1531.86	598.383	1130.58	514.612	1167.74	ALG1	up	Q9BT22	ENSG00000033011
ENSG00000033030	-0.747947	0.000425785	0.00154516	3514.84	1559.92	1913.23	1403.81	2725.87	1607.34	2755.7	1923.74	ZCCHC8	ns	Q6NZY4	ENSG00000033030
ENSG00000033050	0.182235	0.358482	0.477094	4048.23	5295.56	5787.02	6406.93	5210.77	4798.71	3668.89	4736.22	ABCF2	ns	A0A090N7X1	ENSG00000033050
ENSG00000033100	0.432065	0.0089763	0.0225444	909.542	1507.32	1231.15	1790.4	1352.63	1584.89	1193.6	1446.74	CHPF2	ns	B3KPG6	ENSG00000033100
ENSG00000033122	0.355234	0.173975	0.269789	32.3735	55.3227	44.6391	60.4047	50.1639	68.2321	54.7917	50.6246	LRRC7	ns	A0A075B6E9	ENSG00000033122
ENSG00000033170	-0.434235	0.00859265	0.0217026	1066.79	993.994	1557.91	898.822	1238.87	943.158	1106.58	844.869	FUT8	ns	Q546E0	ENSG00000033170
ENSG00000033178	0.0648454	0.83067	0.883096	1834.5	2610.14	3546.13	3282.79	3009.83	2730.15	1561.03	1787.61	UBA6	ns	A0A024RDB0	ENSG00000033178
ENSG00000033327	0.90026	0.00111076	0.00361461	351.484	657.523	408.895	686.198	396.832	840.378	228.836	402.747	GAB2	ns	Q9UQC2	ENSG00000033327
ENSG00000033627	0.993405	0.000199785	0.000785242	2082.7	5159.52	3807.72	6177.39	2700.79	5584.67	1815.65	3801.35	ATP6V0A1	ns	Q53ET5	ENSG00000033627
ENSG00000033800	0.304531	0.0374329	0.0766555	1521.56	1910.9	1808.78	2404.91	1636.6	2122.11	1660.94	1748.24	PIAS1	ns	O75925	ENSG00000033800
ENSG00000033867	-1.75927	2.9781e-13	5.19522e-12	994.33	290.217	1668.61	422.833	1229.91	458.624	1084.02	298.123	SLC4A7	down	Q9Y6M7	ENSG00000033867
ENSG00000034053	-0.849221	1.17566e-09	1.2177e-08	1137.7	632.129	1150.8	734.521	1307.84	588.178	1277.4	752.62	APBA2	ns	Q59G28	ENSG00000034053
ENSG00000034152	0.515469	0.00396781	0.0110485	1085.28	1723.16	1314.18	1879.79	1085.69	1496.79	1526.65	2067.74	MAP2K3	ns	P46734	ENSG00000034152
ENSG00000034510	0.223167	0.563915	0.670483	10931.5	11667.6	6108.42	9773.48	5795.72	9220.84	18628.1	17737.7	TMSB10	ns	P63313	ENSG00000034510
ENSG00000034533	-0.0773129	0.662727	0.751925	360.734	346.447	482.996	403.503	420.123	380.891	314.784	367.872	ASTE1	ns	D6RG30	ENSG00000034533
ENSG00000034677	0.851407	0.00671513	0.0175044	501.019	992.18	742.795	1183.93	718.418	1163.4	284.702	716.62	RNF19A	ns	Q9NV58	ENSG00000034677
ENSG00000034693	-0.326969	0.0846336	0.151034	1176.24	866.117	1182.94	887.547	1266.64	757.463	807.909	1024.87	PEX3	ns	P56589	ENSG00000034693
ENSG00000034713	0.595057	6.74808e-06	3.63718e-05	2660.8	4532.83	3149.74	3942.41	3066.27	4087.88	2608.51	4793.59	GABARAPL2	ns	P60520	ENSG00000034713
ENSG00000035115	-0.110929	0.491806	0.605003	530.309	517.856	456.212	493.708	666.463	546.721	609.154	537.746	SH3YL1	ns	Q96HL8	ENSG00000035115
ENSG00000035141	0.0169844	0.901243	0.933598	4691.08	4528.3	4092.52	4449.81	4791.55	3840	4085.74	5052.34	FAM136A	ns	E7EQY1	ENSG00000035141
ENSG00000035403	0.209512	0.457194	0.572152	4100.65	6841.87	8752.84	7644.02	5792.14	8100.62	4808.77	4535.97	VCL	ns	A0A024QZN4	ENSG00000035403
ENSG00000035499	0.495325	0.0157796	0.0368396	998.955	1713.19	1609.69	1824.22	1392.05	1904.45	964.763	1562.61	DEPDC1B	ns	Q8WUY9	ENSG00000035499
ENSG00000035664	-2.00447	1.36579e-16	3.60349e-15	160.326	33.5564	118.74	27.3835	144.221	45.776	146.111	34.8748	DAPK2	down	A0A024R603	ENSG00000035664
ENSG00000035681	0.265392	0.223562	0.328929	630.513	963.158	985.632	973.724	875.181	956.114	558.66	776.244	NSMAF	ns	Q92636	ENSG00000035681
ENSG00000035687	-0.557513	0.00232096	0.0069036	2448.06	2108.61	3628.27	2127.86	3404.87	2077.19	2448.44	1794.36	ADSS	ns	A0A024R5Q7	ENSG00000035687
ENSG00000035720	2.18302	0.000107478	0.000450032	6.16639	23.5801	2.67835	12.8863	4.47892	19.0014	6.44608	32.6248	STAP1	up	A0A024RD91	ENSG00000035720
ENSG00000035862	-0.559697	0.000678648	0.00233619	1666.47	1214.38	1915.02	904.46	1570.31	1296.41	1790.94	1297.12	TIMP2	ns	A0A140VK57	ENSG00000035862
ENSG00000035928	-0.454855	0.00126498	0.00404465	6729.07	4344.19	6617.31	5960.74	6713.9	5064.72	7140.11	4472.97	RFC1	ns	P35251	ENSG00000035928
ENSG00000036054	0.271832	0.311533	0.428986	1233.28	1881.88	2086.43	2275.24	1985.06	2064.24	1045.34	1447.86	TBC1D23	ns	Q9NUY8	ENSG00000036054
ENSG00000036257	0.111236	0.583436	0.687399	3055.45	4560.04	5125.47	4294.37	4521.92	4447.18	3210.15	3891.35	CUL3	ns	B7Z600	ENSG00000036257
ENSG00000036448	-2.4659	2.13879e-18	6.8675e-17	513.352	111.552	734.76	69.2641	627.944	95.8705	365.278	130.499	MYOM2	down	P54296	ENSG00000036448
ENSG00000036530	-0.0464009	0.878265	0.917156	33.9151	29.9287	30.3546	42.686	37.6229	39.7301	52.643	37.1247	CYP46A1	ns	Q9Y6A2	ENSG00000036530
ENSG00000036549	-0.0792704	0.76537	0.833767	2987.62	3235.02	4746.03	4218.67	4124.19	3299.33	2243.24	2595.36	AC118549.1	ns	Q8IYH5	ENSG00000036549
ENSG00000036672	0.846092	1.94374e-13	3.48633e-12	900.293	1663.31	933.851	1646.23	792.769	1588.34	980.878	1585.11	USP2	ns	O75604	ENSG00000036672
ENSG00000037042	1.14448	2.19624e-06	1.3045e-05	390.024	707.404	228.552	534.783	329.648	715.142	366.352	944.993	TUBG2	up	A0A1B4Z394	ENSG00000037042
ENSG00000037241	0.15518	0.57756	0.682454	4277.93	3929.72	2703.35	3270.71	2520.74	2823.43	4402.67	5458.46	RPL26L1	ns	Q9UNX3	ENSG00000037241
ENSG00000037280	0.480576	0.000130995	0.000538352	3160.27	4438.51	3130.1	4105.91	3262.44	4287.4	3433.61	5291.96	FLT4	ns	P35916	ENSG00000037280
ENSG00000037474	-0.077205	0.745154	0.818277	3265.1	3650.39	5294.2	5114.27	4667.93	3548.07	3160.73	3223.1	NSUN2	ns	Q08J23	ENSG00000037474
ENSG00000037637	-0.103009	0.64185	0.735181	1819.08	1649.7	1840.92	2081.14	2074.63	1737.76	1375.16	1149.74	FBXO42	ns	A0A024QZB0	ENSG00000037637
ENSG00000037749	0.109448	0.848227	0.895778	477.895	978.576	1835.56	1607.57	1266.64	1217.81	262.141	341.998	MFAP3	ns	P55082	ENSG00000037749
ENSG00000037757	-0.564092	0.000138604	0.000565248	1849.92	1296.91	2351.59	1339.37	1875.77	1277.41	2094.98	1617.74	MRI1	ns	Q9BV20	ENSG00000037757
ENSG00000037897	-0.32876	0.209191	0.312087	693.719	471.603	541.026	620.96	516.867	326.478	819.726	627.746	METTL1	ns	Q9UBP6	ENSG00000037897
ENSG00000037965	0.353294	0.324945	0.4429	653.637	638.478	257.121	475.989	284.859	575.223	726.258	762.745	HOXC8	ns	P31273	ENSG00000037965
ENSG00000038002	-1.61717	2.08811e-17	6.00708e-16	767.715	271.172	936.529	254.505	1042.69	304.885	649.98	277.873	AGA	down	P20933	ENSG00000038002
ENSG00000038210	-1.56377	4.07775e-09	3.89077e-08	1277.98	524.205	2062.33	468.741	1838.15	595.088	911.046	472.497	PI4K2B	down	Q8TCG2	ENSG00000038210
ENSG00000038219	-1.03658	0.00137373	0.00434311	6459.29	2158.49	3038.14	2052.95	3739	2573.82	7827.69	3482.98	BOD1L1	down	Q8NFC6	ENSG00000038219
ENSG00000038274	0.329399	0.0848342	0.151361	2668.5	3918.84	3971.99	4504.58	3461.31	3774.36	2479.59	3614.6	MAT2B	ns	A0A140VJP2	ENSG00000038274
ENSG00000038295	0.0138421	0.970374	0.980098	49.3311	89.786	147.309	120.809	102.119	112.281	76.2786	57.3746	TLL1	ns	O43897	ENSG00000038295
ENSG00000038358	0.520101	0.256039	0.367269	1086.83	2690.86	3372.93	3949.66	2574.48	2924.48	723.035	1561.49	EDC4	ns	Q6P2E9	ENSG00000038358
ENSG00000038382	0.272619	0.347586	0.4661	1705.01	2398.83	2802.45	3307.76	2566.42	3373.6	1730.77	1556.99	TRIO	ns	O75962	ENSG00000038382
ENSG00000038427	-1.33105	1.15881e-05	5.95363e-05	2387.93	1032.09	4973.69	1664.75	3138.83	1704.94	2810.49	888.744	VCAN	down	P13611	ENSG00000038427
ENSG00000038532	0.0632042	0.720163	0.798666	1274.9	1380.35	1672.18	1736.43	1487	1463.97	1162.44	1267.87	CLEC16A	ns	Q2KHT3	ENSG00000038532
ENSG00000038945	2.14405	0.0126325	0.0304372	10.7912	10.8831	5.3567	82.9558	2.68735	5.18219	7.52042	14.6249	MSR1	up	P21757	ENSG00000038945
ENSG00000039068	2.27112	1.21193e-17	3.6116e-16	141.827	896.046	254.443	894.795	221.259	1232.5	148.26	686.245	CDH1	up	B3GN61	ENSG00000039068
ENSG00000039123	-0.255195	0.0721292	0.132316	6937.19	6215.18	8701.06	6879.69	7156.42	5972.47	6611.53	5572.09	MTREX	ns	P42285	ENSG00000039123
ENSG00000039319	-0.113336	0.646897	0.738571	1660.3	1730.42	2542.65	2293.77	2471.47	2086.69	1465.41	1415.24	ZFYVE16	ns	Q7Z3T8	ENSG00000039319
ENSG00000039523	-0.730349	0.00207066	0.00624762	534.934	258.475	328.544	231.954	317.107	268.61	550.065	282.373	RIPOR1	ns	Q6ZS17	ENSG00000039523
ENSG00000039560	-0.472272	0.0345132	0.0715044	2660.8	2157.58	3936.28	2748.01	3745.27	2484.86	2417.28	1807.86	RAI14	ns	Q9P0K7	ENSG00000039560
ENSG00000039650	-0.757438	0.0105072	0.0258312	1836.04	934.137	1034.74	769.959	1386.67	875.79	2421.58	1371.37	PNKP	ns	Q96T60	ENSG00000039650
ENSG00000039987	3.07355	4.16535e-06	2.34064e-05	6.16639	17.2316	0.892783	17.7187	0.895784	30.2294	4.29739	28.1248	BEST2	up	Q8NFU1	ENSG00000039987
ENSG00000040199	0.282057	0.347552	0.466087	473.27	747.309	871.356	943.924	816.059	981.161	455.523	510.746	PHLPP2	ns	Q6ZVD8	ENSG00000040199
ENSG00000040275	-0.816398	1.37567e-13	2.4979e-12	5979.86	3075.4	5653.99	3331.92	6038.48	3082.54	5169.75	3481.85	SPDL1	ns	Q96EA4	ENSG00000040275
ENSG00000040341	0.225326	0.204283	0.306393	1341.19	1668.75	1648.08	1771.87	1571.2	1768.85	1092.61	1400.62	STAU2	ns	A0A0A0MTC5	ENSG00000040341
ENSG00000040487	-0.925313	4.56912e-05	0.000208902	1310.36	569.551	752.616	452.633	937.885	494.035	1174.26	681.745	PQLC2	ns	A0A024RA97	ENSG00000040487
ENSG00000040531	-0.151166	0.5055	0.618146	579.641	653.896	878.498	686.198	745.292	552.767	473.787	519.746	CTNS	ns	A0A0S2Z3I9	ENSG00000040531
ENSG00000040608	0.632468	0.0175078	0.0402787	340.693	463.441	239.266	380.147	241.862	500.081	452.3	629.996	RTN4R	ns	Q9BZR6	ENSG00000040608
ENSG00000040633	0.104132	0.453204	0.568275	1749.71	1766.7	1941.8	2063.42	1725.28	1734.31	1872.59	2273.61	PHF23	ns	Q9BUL5	ENSG00000040633
ENSG00000040731	0.898755	0.0177806	0.0408079	57.0391	87.9721	49.9958	74.0964	38.5187	96.7342	19.3382	46.1247	CDH10	ns	X5DNG6	ENSG00000040731
ENSG00000040933	-1.09465	2.3628e-05	0.000114148	1347.36	783.587	2173.93	823.92	2016.41	927.612	1122.69	583.871	INPP4A	down	Q96PE3	ENSG00000040933
ENSG00000041353	1.63144	2.81052e-05	0.000133781	23.124	138.76	68.7443	123.226	42.9976	148.556	22.5613	83.2494	RAB27B	up	O00194	ENSG00000041353
ENSG00000041357	0.0521212	0.790288	0.853005	11319.9	12395.9	11279.4	11027.5	9398.56	9788.29	14388.7	14882.5	PSMA4	ns	P25789	ENSG00000041357
ENSG00000041802	0.832829	7.48157e-07	4.84615e-06	1668.01	3028.24	2073.04	4054.36	2027.16	3008.26	1615.82	3065.6	LSG1	ns	Q9H089	ENSG00000041802
ENSG00000041880	0.132045	0.388754	0.50665	277.487	311.077	266.942	305.245	304.566	337.706	256.769	256.498	PARP3	ns	Q9Y6F1	ENSG00000041880
ENSG00000041982	0.167084	0.599244	0.700548	439.355	618.525	373.183	215.041	322.482	421.485	281.479	334.123	TNC	ns	B4E1W8	ENSG00000041982
ENSG00000041988	0.695865	0.0112592	0.0274889	891.043	1239.77	481.21	941.508	705.878	1123.67	1002.37	1682.99	THAP3	ns	Q8WTV1	ENSG00000041988
ENSG00000042062	-1.64756	0.0172348	0.0397272	26.2072	9.97622	11.6062	3.22158	5.3747	6.04589	38.6765	6.74995	RIPOR3	down	B7Z3F0	ENSG00000042062
ENSG00000042088	-0.350651	0.122673	0.204301	974.289	863.396	1501.66	1045.4	1461.92	969.933	834.767	866.244	TDP1	ns	A0A024R6L5	ENSG00000042088
ENSG00000042286	-0.0543403	0.761607	0.830407	155.701	134.225	117.847	114.366	134.368	132.146	136.442	141.749	AIFM2	ns	Q9BRQ8	ENSG00000042286
ENSG00000042317	-1.43717	3.58504e-07	2.47315e-06	258.988	141.481	308.903	83.7612	355.626	120.918	206.275	70.8745	SPATA7	down	Q9P0W8	ENSG00000042317
ENSG00000042429	-0.191015	0.242092	0.351528	965.04	904.208	1215.97	1183.93	1297.09	905.155	1073.27	996.743	MED17	ns	Q9NVC6	ENSG00000042429
ENSG00000042445	0.2766	0.121739	0.20315	1359.69	1811.14	1836.45	1630.12	1575.68	2002.92	1158.15	1742.61	RETSAT	ns	Q6NUM9	ENSG00000042445
ENSG00000042493	-0.75847	0.0016326	0.00505856	832.462	485.207	675.837	293.164	747.979	409.393	814.355	628.871	CAPG	ns	B2R9S4	ENSG00000042493
ENSG00000042753	0.200672	0.250829	0.361364	5404.84	6528.98	4971.91	5213.33	4928.6	5067.32	5914.28	7577.95	AP2S1	ns	M0QYZ2	ENSG00000042753
ENSG00000042781	1.57083	8.68993e-05	0.000371105	16.9576	43.5326	12.499	32.2158	8.95784	35.4116	8.59477	24.7498	USH2A	up	O75445	ENSG00000042781
ENSG00000042980	0.0104315	0.983724	0.989109	23.124	11.7901	19.6412	15.3025	5.3747	15.5466	18.2639	23.6248	ADAM28	ns	Q9UKQ2	ENSG00000042980
ENSG00000043039	-0.539506	0.000218575	0.000851391	709.135	442.581	619.591	426.86	676.317	396.437	590.891	520.871	BARX2	ns	Q9UMQ3	ENSG00000043039
ENSG00000043093	0.442667	0.0266848	0.0576783	1484.56	2323.55	2122.14	2735.93	1728.86	2202.43	1360.12	1840.49	DCUN1D1	ns	C9JVE2	ENSG00000043093
ENSG00000043143	-0.0149214	0.948131	0.965467	223.532	243.057	321.402	229.538	214.988	286.748	194.457	185.624	JADE2	ns	A0A0C4DFT8	ENSG00000043143
ENSG00000043355	0.400384	0.0300143	0.0635061	2454.22	2686.32	2007.87	3038.76	2016.41	2389.85	2503.23	3738.35	ZIC2	ns	A0A024RDY6	ENSG00000043355
ENSG00000043462	0.572166	0.0960968	0.167534	107.912	124.249	64.2804	58.7939	74.35	147.692	88.0964	165.374	LCP2	ns	Q13094	ENSG00000043462
ENSG00000043514	-0.308797	0.0802071	0.144417	1285.69	949.554	1074.91	805.396	1332.03	910.338	1136.66	1235.24	TRIT1	ns	Q53F11	ENSG00000043514
ENSG00000043591	-0.846932	0.0230797	0.0509792	67.8303	19.0455	48.2103	20.9403	60.0175	51.8219	58.0147	38.2497	ADRB1	ns	P08588	ENSG00000043591
ENSG00000044090	0.671916	0.000643486	0.0022284	812.422	1484.64	1064.2	1878.18	1289.93	1653.12	860.551	1405.12	CUL7	ns	Q14999	ENSG00000044090
ENSG00000044115	0.27282	0.167129	0.261231	6015.31	8463.46	8891.22	8813.45	7916.04	9316.71	5343.8	7439.57	CTNNA1	ns	G3XAM7	ENSG00000044115
ENSG00000044446	-0.267978	0.248182	0.358362	917.25	882.442	1425.77	1063.93	1228.12	1081.35	886.336	674.995	PHKA2	ns	P46019	ENSG00000044446
ENSG00000044459	-1.12252	6.5925e-21	2.84266e-19	1848.38	789.935	1489.16	726.467	1670.64	772.146	1728.62	804.369	CNTLN	down	Q9NXG0	ENSG00000044459
ENSG00000044524	0.364485	0.449952	0.56505	656.72	1121.87	1654.33	1976.44	1432.36	1523.56	334.122	628.871	EPHA3	ns	A0A140VJJ0	ENSG00000044524
ENSG00000044574	0.395034	0.0101604	0.025082	17554.2	26793.4	18817.2	23889.7	24678.8	25521.4	18884.9	28914.5	HSPA5	ns	P11021	ENSG00000044574
ENSG00000046604	-0.272151	0.27682	0.39013	10331.8	9029.38	15150.5	11356.9	13834.5	12450.2	8794.6	7004.2	DSG2	ns	Q14126	ENSG00000046604
ENSG00000046647	0.108647	0.581449	0.685761	490.228	585.876	416.037	401.087	571.51	566.586	545.768	629.996	GEMIN8	ns	A0A024RBX2	ENSG00000046647
ENSG00000046651	-1.10105	1.10363e-05	5.69463e-05	1908.5	626.688	1072.23	719.219	1251.41	676.275	2042.33	902.244	OFD1	down	O75665	ENSG00000046651
ENSG00000046653	-1.14329	3.52045e-09	3.39292e-08	1600.18	767.262	1478.45	649.955	1420.71	895.655	2171.25	706.495	GPM6B	down	Q13491	ENSG00000046653
ENSG00000046774	2.79716	4.35615e-32	4.7012e-30	64.7471	409.932	68.7443	319.742	54.6428	367.935	40.8252	492.747	MAGEC2	up	Q9UBF1	ENSG00000046774
ENSG00000046889	-0.187242	0.628078	0.724487	212.74	326.494	602.628	442.162	472.974	368.799	225.613	193.499	PREX2	ns	Q70Z35	ENSG00000046889
ENSG00000047056	0.178593	0.289944	0.405129	511.81	667.5	704.406	831.974	665.567	743.644	639.236	613.121	WDR37	ns	Q9Y2I8	ENSG00000047056
ENSG00000047188	-1.46528	9.16425e-09	8.23016e-08	2156.69	877.907	3397.04	1249.17	2959.67	876.653	1822.09	739.12	YTHDC2	down	Q9H6S0	ENSG00000047188
ENSG00000047230	-0.643423	0.00226199	0.0067561	1688.05	1213.47	2117.68	1233.06	2161.53	1304.18	1318.22	913.494	CTPS2	ns	A0A024RC00	ENSG00000047230
ENSG00000047249	-0.300854	0.0732139	0.133856	1029.79	1113.71	1575.76	1096.14	1316.8	925.02	1254.84	1072.12	ATP6V1H	ns	A0A024R7U9	ENSG00000047249
ENSG00000047315	0.061331	0.862501	0.906248	3103.24	4897.42	7800.24	6972.31	6195.24	5375.66	2843.79	3565.1	POLR2B	ns	B4DH29	ENSG00000047315
ENSG00000047346	1.26054	1.23341e-06	7.65702e-06	354.567	973.135	590.129	1422.33	511.492	1242	376.021	757.12	FAM214A	up	Q32MH5	ENSG00000047346
ENSG00000047365	0.851928	0.00765604	0.0196198	245.114	546.878	411.573	722.44	403.103	726.37	223.464	322.873	ARAP2	ns	A7E2A5	ENSG00000047365
ENSG00000047410	-0.0860384	0.656231	0.746284	9249.58	9130.96	13012.3	12281.5	12343.9	11404.3	9403.75	8646.69	TPR	ns	P12270	ENSG00000047410
ENSG00000047578	-0.545317	0.00160552	0.00498272	448.605	331.029	611.556	418.001	581.364	361.026	465.192	335.248	KIAA0556	ns	O60303	ENSG00000047578
ENSG00000047579	-0.25599	0.245976	0.355904	978.914	646.64	594.593	582.301	783.811	587.315	516.761	587.246	DTNBP1	ns	Q96EV8	ENSG00000047579
ENSG00000047597	-0.452232	0.120726	0.201794	272.863	266.637	491.031	223.9	386.083	268.61	191.234	222.748	XK	ns	P51811	ENSG00000047597
ENSG00000047617	1.6642	0.00705985	0.0182882	4.62479	19.9524	4.46391	11.2755	8.06205	21.5924	2.14869	8.99994	ANO2	up	F1T0L7	ENSG00000047617
ENSG00000047621	0.50235	0.136317	0.222292	837.087	1597.1	1583.8	1957.11	1304.26	1559.84	571.552	974.243	C12orf4	ns	Q9NQ89	ENSG00000047621
ENSG00000047634	-0.251646	0.276966	0.390249	2199.86	2336.25	3531.85	2784.25	3660.17	2634.28	2208.86	1991.24	SCML1	ns	A0A024RBY0	ENSG00000047634
ENSG00000047644	-0.442876	0.228049	0.3345	70.9135	41.7187	31.2474	31.4105	48.3723	24.1835	31.156	34.8748	WWC3	ns	Q9ULE0	ENSG00000047644
ENSG00000047662	0.933579	0.0151301	0.035523	16.9576	37.1841	20.534	62.8209	23.2904	54.413	47.2712	52.8746	FAM184B	ns	Q9ULE4	ENSG00000047662
ENSG00000047849	-0.388667	0.0688651	0.127603	8742.4	7990.95	12856.1	8788.48	12177.3	8507.42	7709.51	6402.33	MAP4	ns	P27816	ENSG00000047849
ENSG00000047932	-0.36947	0.0811828	0.145871	2879.7	2437.82	4195.19	3128.96	3971.01	2968.53	2736.36	2134.11	GOPC	ns	Q9HD26	ENSG00000047932
ENSG00000047936	5.47071	1.59631e-06	9.69255e-06	0	21.7663	0	18.5241	1.79157	40.5938	0	12.3749	ROS1	up	P08922	ENSG00000047936
ENSG00000048028	-0.475149	0.0650571	0.121692	2278.48	1970.76	3427.39	2125.44	3235.57	2394.17	1928.45	1329.74	USP28	ns	B4E3L3	ENSG00000048028
ENSG00000048052	1.77424	1.18294e-11	1.62565e-10	110.995	543.25	191.948	477.6	154.971	559.676	103.137	346.498	HDAC9	up	Q9UKV0	ENSG00000048052
ENSG00000048140	0.293222	0.190086	0.28891	1771.3	2596.54	2570.32	2666.67	2121.22	2420.08	1373.01	1920.36	TSPAN17	ns	Q96FV3	ENSG00000048140
ENSG00000048162	-0.666884	0.0594112	0.112945	2102.74	937.764	1056.16	1102.59	1375.03	676.275	2563.39	1753.86	NOP16	ns	Q9Y3C1	ENSG00000048162
ENSG00000048342	1.27114	8.49599e-14	1.58797e-12	467.104	1250.65	606.2	1356.29	486.411	1198.81	431.887	1004.62	CC2D2A	up	Q9P2K1	ENSG00000048342
ENSG00000048392	0.0801912	0.797251	0.858359	1228.65	1481.01	1963.23	1726.77	1479.83	1651.39	773.529	897.744	RRM2B	ns	Q7LG56	ENSG00000048392
ENSG00000048405	0.0346585	0.876132	0.915769	624.347	717.381	839.216	973.724	880.555	779.055	616.675	563.621	ZNF800	ns	Q2TB10	ENSG00000048405
ENSG00000048471	-0.259692	0.362626	0.480867	522.601	595.852	979.383	613.712	750.667	634.818	436.185	402.747	SNX29	ns	Q8TEQ0	ENSG00000048471
ENSG00000048540	-0.132982	0.641504	0.734972	64.7471	97.0414	146.416	95.8421	120.035	101.053	80.576	84.3744	LMO3	ns	A0A024RAT1	ENSG00000048540
ENSG00000048544	-0.122919	0.368632	0.486736	2580.63	2657.3	2880.12	2206.79	2747.37	2236.98	2250.76	2506.48	MRPS10	ns	A0A024RD03	ENSG00000048544
ENSG00000048649	-0.750859	0.00976207	0.0242178	7712.61	4026.76	5064.76	3430.99	4715.41	4315.03	11036.8	5180.59	RSF1	ns	Q05DG0	ENSG00000048649
ENSG00000048707	0.130511	0.657945	0.747743	1489.18	1792.09	2502.47	2559.55	2109.57	2426.13	1254.84	1275.74	VPS13D	ns	Q5THJ4	ENSG00000048707
ENSG00000048740	0.23581	0.130625	0.214619	1532.35	2051.47	2151.61	2246.25	1815.75	2307.8	1686.72	1860.74	CELF2	ns	O95319	ENSG00000048740
ENSG00000048828	0.0145163	0.957109	0.970728	4065.19	5507.78	7577.94	7097.96	6239.13	5929.29	4253.34	3826.1	FAM120A	ns	Q9NZB2	ENSG00000048828
ENSG00000048991	-0.321986	0.214089	0.317584	2104.28	2129.47	3367.58	2219.67	3130.76	2314.71	1669.53	1554.74	R3HDM1	ns	Q15032	ENSG00000048991
ENSG00000049089	0.0693101	0.797638	0.858539	337.61	347.354	260.693	201.349	301.879	337.706	387.839	465.747	COL9A2	ns	Q14055	ENSG00000049089
ENSG00000049130	-0.0803081	0.793572	0.855644	1034.41	1149.99	1755.21	1440.85	1433.25	1209.18	671.467	830.244	KITLG	ns	A0A024RBC0	ENSG00000049130
ENSG00000049167	-0.491102	0.000116937	0.00048527	545.725	352.795	566.024	429.276	556.282	380.027	504.943	383.622	ERCC8	ns	Q13216	ENSG00000049167
ENSG00000049192	-0.741628	0.0363135	0.0747319	195.783	111.552	115.169	69.2641	115.556	114.008	286.85	131.624	ADAMTS6	ns	Q5IR90	ENSG00000049192
ENSG00000049239	-2.65455	5.84622e-73	6.56909e-70	1822.17	291.124	1969.48	264.17	1981.47	340.297	1609.37	276.748	H6PD	down	R4GMU1	ENSG00000049239
ENSG00000049245	0.226473	0.146368	0.235366	2611.47	3910.68	3825.57	4027.79	3456.83	3548.93	3014.62	3621.35	VAMP3	ns	Q15836	ENSG00000049245
ENSG00000049246	0.548661	0.0164645	0.0382329	291.362	399.049	223.196	469.546	393.249	470.715	242.802	343.123	PER3	ns	A0A087WV69	ENSG00000049246
ENSG00000049249	1.79884	1.64276e-05	8.21037e-05	36.9983	98.8552	9.82061	47.5184	24.1862	96.7342	21.4869	71.9995	TNFRSF9	up	Q07011	ENSG00000049249
ENSG00000049283	1.24139	0.0267635	0.0577994	9.24958	10.8831	10.7134	20.1349	5.3747	23.3198	3.22304	12.3749	EPN3	ns	Q9H201	ENSG00000049283
ENSG00000049323	-0.7364	0.00205888	0.00621405	1754.34	1229.8	3005.11	1431.99	2458.03	1580.57	1648.05	1079.99	LTBP1	ns	Q14766	ENSG00000049323
ENSG00000049449	-0.51716	1.18289e-05	6.06429e-05	12850.8	8771.82	11929.4	7674.62	13447.5	9268.34	11500.9	9033.69	RCN1	ns	Q15293	ENSG00000049449
ENSG00000049540	2.30506	8.77673e-07	5.60525e-06	36.9983	62.5781	7.14226	66.8479	10.7494	101.053	15.0408	101.249	ELN	up	P15502	ENSG00000049540
ENSG00000049541	0.462565	0.000871565	0.00292133	6537.91	9131.87	5583.46	7458.77	5933.67	7338.84	6123.77	9386.93	RFC2	ns	P35250	ENSG00000049541
ENSG00000049618	0.140714	0.410957	0.528341	3780	4511.97	4490.7	5622.47	4458.32	4813.39	4067.48	3569.6	ARID1B	ns	Q8NFD5	ENSG00000049618
ENSG00000049656	-0.211598	0.174837	0.270665	3628.92	3620.46	5001.37	4180.01	4396.51	3186.18	4045.99	3760.85	CLPTM1L	ns	Q96KA5	ENSG00000049656
ENSG00000049759	0.160692	0.274395	0.387427	1487.64	1723.16	1639.15	1874.96	1423.4	1842.27	1537.39	1362.37	NEDD4L	ns	A0A024R2A4	ENSG00000049759
ENSG00000049768	0.493392	0.157212	0.248956	87.871	97.9483	33.9257	73.2911	45.685	65.641	77.3529	104.624	FOXP3	ns	Q9BZS1	ENSG00000049768
ENSG00000049769	-2.02089	4.91103e-15	1.07335e-13	257.447	60.7642	197.305	37.0482	256.194	50.9582	201.977	77.6244	PPP1R3F	down	Q0D2I0	ENSG00000049769
ENSG00000049860	-0.898126	3.16128e-10	3.55426e-09	3201.9	1837.44	3979.13	1781.54	3810.66	2004.64	2952.3	1860.74	HEXB	ns	A0A024RAJ6	ENSG00000049860
ENSG00000049883	-0.338119	0.180003	0.276667	710.676	695.614	1044.56	683.781	1000.59	730.688	536.099	494.996	PTCD2	ns	B3KPU6	ENSG00000049883
ENSG00000050030	-1.41638	0.0698883	0.129148	12.3328	2.72079	39.2824	12.8863	16.1241	11.2281	7.52042	1.12499	NEXMIF	ns	Q5QGS0	ENSG00000050030
ENSG00000050130	0.693446	0.00658128	0.0172237	653.637	1331.37	1229.36	1646.23	1070.46	1447.56	610.229	1343.24	JKAMP	ns	Q9P055	ENSG00000050130
ENSG00000050165	-0.204939	0.446629	0.562171	141.827	138.76	215.161	105.507	154.971	182.24	117.104	120.374	DKK3	ns	Q9UBP4	ENSG00000050165
ENSG00000050327	3.37694	6.84724e-09	6.2762e-08	3.08319	24.4871	1.78557	26.5781	1.79157	27.6383	4.29739	31.4998	ARHGEF5	up	Q12774	ENSG00000050327
ENSG00000050344	-0.280113	0.0239964	0.0527358	1237.9	1042.06	1519.52	1154.94	1298.89	1199.68	1356.9	1063.12	NFE2L3	ns	Q9Y4A8	ENSG00000050344
ENSG00000050393	-0.33179	0.0175042	0.0402753	2033.37	1667.84	1763.25	1550.39	1856.96	1622.02	2408.68	1563.74	MCUR1	ns	Q96AQ8	ENSG00000050393
ENSG00000050405	0.448394	0.125571	0.208108	1811.38	3029.14	3199.73	3540.52	2910.4	3336.46	1264.51	2631.36	LIMA1	ns	Q9UHB6	ENSG00000050405
ENSG00000050426	-1.19089	5.78033e-16	1.40657e-14	2518.97	1174.47	2442.65	925.4	2934.59	1203.13	2390.42	1204.87	LETMD1	down	Q6P1Q0	ENSG00000050426
ENSG00000050438	1.64886	4.08959e-07	2.79397e-06	84.7878	245.778	143.738	398.671	97.6404	380.027	63.3864	200.249	SLC4A8	up	Q2Y0W8	ENSG00000050438
ENSG00000050555	-1.3926	1.00282e-13	1.85979e-12	513.352	238.522	583.88	256.116	773.061	258.246	617.749	194.624	LAMC3	down	Q8N2D6	ENSG00000050555
ENSG00000050628	-1.72466	0.00484034	0.0131747	27.7487	9.06929	36.6041	4.83238	12.541	8.63698	9.66912	3.37498	PTGER3	down	P43115	ENSG00000050628
ENSG00000050730	2.79727	3.65408e-07	2.51532e-06	1.5416	23.5801	7.14226	23.3565	4.47892	37.139	2.14869	29.2498	TNIP3	up	Q96KP6	ENSG00000050730
ENSG00000050748	-0.426968	0.0578655	0.110546	3521.01	3230.48	5018.33	2628.81	5062.07	3786.45	3036.1	2731.48	MAPK9	ns	P45984	ENSG00000050748
ENSG00000050767	-4.2268	1.76856e-15	4.06046e-14	197.324	3.62772	154.451	3.22158	303.671	24.1835	174.044	13.4999	COL23A1	down	Q86Y22	ENSG00000050767
ENSG00000050820	-0.0722563	0.570231	0.675654	1594.01	1527.27	1471.31	1403	1649.14	1493.33	1766.23	1742.61	BCAR1	ns	P56945	ENSG00000050820
ENSG00000051009	0.149118	0.267093	0.379558	656.72	755.472	828.502	893.184	779.332	884.427	742.373	805.494	FAM160A2	ns	Q8N612	ENSG00000051009
ENSG00000051108	0.436443	0.0250144	0.0545836	2461.93	3876.21	3256.87	3473.67	3414.73	4106.88	2054.15	3687.72	HERPUD1	ns	Q15011	ENSG00000051108
ENSG00000051128	-0.0193398	0.945993	0.964112	824.754	691.987	457.105	487.265	541.053	671.093	948.648	883.119	HOMER3	ns	Q9NSC5	ENSG00000051128
ENSG00000051180	-0.230076	0.375017	0.493393	1173.16	1152.71	1292.75	982.583	1535.37	941.431	654.277	893.244	RAD51	ns	Q06609	ENSG00000051180
ENSG00000051341	-0.670038	0.000901015	0.00300427	1395.15	953.182	1984.66	1310.38	1960.87	1123.67	1454.67	884.244	POLQ	ns	O75417	ENSG00000051341
ENSG00000051382	0.807093	0.00930294	0.0232402	568.849	1343.16	1123.12	1779.12	872.493	1537.38	561.883	813.369	PIK3CB	ns	B4DER4	ENSG00000051382
ENSG00000051523	-1.39267	0.00171593	0.00528964	11700.7	3173.34	4744.25	2272.02	4673.3	2545.32	15631.7	6006.33	CYBA	down	B4DT46	ENSG00000051523
ENSG00000051596	0.435496	6.89102e-05	0.000301175	4097.57	5856.95	4795.14	5863.28	4025.65	5436.98	4261.93	6081.71	THOC3	ns	Q96J01	ENSG00000051596
ENSG00000051620	-0.0543631	0.87674	0.916165	6744.49	5439.76	3311.33	3708.04	3740.79	4275.3	8370.23	7923.32	HEBP2	ns	Q5THN1	ENSG00000051620
ENSG00000051825	-0.0921434	0.743237	0.816406	1305.73	1579.87	2338.2	1997.38	1929.52	2029.69	1460.04	992.243	MPHOSPH9	ns	Q99550	ENSG00000051825
ENSG00000052126	0.612984	0.000295471	0.00111367	1331.94	2022.45	1640.93	2131.88	1517.46	2477.09	1116.25	1946.24	PLEKHA5	ns	A0A024RAY7	ENSG00000052126
ENSG00000052344	3.56377	1.11741e-22	5.89633e-21	20.0408	148.736	13.3917	99.8691	7.16627	140.783	9.66912	184.499	PRSS8	up	Q16651	ENSG00000052344
ENSG00000052723	0.308155	0.138623	0.225303	3144.86	4499.27	4548.73	5018.42	4463.69	5068.18	2783.63	3916.1	SIKE1	ns	Q9BRV8	ENSG00000052723
ENSG00000052749	0.581655	0.000194094	0.000765398	2771.79	4210.87	2868.51	4867.81	2978.48	3347.69	2441.99	4127.6	RRP12	ns	B3KMR5	ENSG00000052749
ENSG00000052795	0.123796	0.650581	0.741492	698.344	975.855	1334.71	1405.42	938.781	1115.9	875.592	696.37	FNIP2	ns	Q9P278	ENSG00000052795
ENSG00000052802	-0.536031	0.00444649	0.0122282	1197.82	1130.94	1911.45	1269.3	1925.04	1111.58	1882.25	1262.24	MSMO1	ns	Q15800	ENSG00000052802
ENSG00000052841	-0.347495	0.0244843	0.0536003	2036.45	1351.32	1811.46	1507.7	2099.72	1830.18	1744.74	1354.49	TTC17	ns	Q6MZP1	ENSG00000052841
ENSG00000052850	-1.16194	2.81654e-13	4.93592e-12	1146.95	570.458	1479.34	587.939	1222.74	601.997	1125.92	462.372	ALX4	down	Q9H161	ENSG00000052850
ENSG00000053108	-0.771091	0.0928334	0.162973	55.4975	25.394	54.4598	12.0809	49.2681	51.8219	30.0817	21.3748	FSTL4	ns	Q6MZW2	ENSG00000053108
ENSG00000053254	0.281478	0.217147	0.321123	2184.44	3006.47	3105.1	3420.52	2369.35	3352.01	2015.47	1979.99	FOXN3	ns	A0A024R6I1	ENSG00000053254
ENSG00000053328	-0.265649	0.673305	0.760584	4.62479	22.6732	32.1402	10.4702	28.6651	25.0472	12.8922	7.87494	METTL24	ns	Q5JXM2	ENSG00000053328
ENSG00000053371	-1.5624	1.0254e-20	4.24884e-19	3299.02	1212.56	3447.93	828.753	3343.06	1126.26	3026.43	1275.74	AKR7A2	down	B4DZX4	ENSG00000053371
ENSG00000053372	-0.261889	0.393739	0.511577	6161.76	3882.56	3197.95	3723.35	3613.59	2764.7	6414.92	5798.21	MRTO4	ns	A0A024RAE1	ENSG00000053372
ENSG00000053438	2.06212	0.0140228	0.0333246	1.5416	9.06929	6.24948	24.9673	6.27049	6.04589	0	21.3748	NNAT	up	Q16517	ENSG00000053438
ENSG00000053501	-0.0161868	0.961603	0.97358	1436.77	1200.77	650.839	828.753	893.096	892.2	1641.6	1648.11	USE1	ns	Q9NZ43	ENSG00000053501
ENSG00000053524	-0.174182	0.563824	0.670454	50.8727	51.6949	71.4226	51.5454	85.0994	65.641	39.7508	51.7496	MCF2L2	ns	Q86YR7	ENSG00000053524
ENSG00000053702	0.219407	0.348564	0.467082	66.2887	79.8097	60.7092	76.5126	66.288	95.0068	74.1299	58.4996	NRIP2	ns	Q9BQI9	ENSG00000053702
ENSG00000053747	-1.69463	1.16919e-12	1.87996e-11	760.007	230.36	1089.2	312.494	1045.38	372.254	764.935	214.873	LAMA3	down	A0A0A6YYF2	ENSG00000053747
ENSG00000053770	-0.0957072	0.656971	0.747036	1578.6	1650.61	2419.44	2014.3	1883.83	1657.44	1355.83	1452.36	AP5M1	ns	A0A024R654	ENSG00000053770
ENSG00000053900	-0.51139	0.0403892	0.0817196	832.462	757.286	1558.8	852.915	1179.75	871.471	830.47	607.496	ANAPC4	ns	B3KN47	ENSG00000053900
ENSG00000053918	-5.47689	1.73225e-29	1.53904e-27	154.16	1.81386	103.563	0.805396	146.909	6.04589	125.699	3.37498	KCNQ1	down	P51787	ENSG00000053918
ENSG00000054116	0.265122	0.131151	0.215319	2636.13	3258.6	2332.84	2756.87	2439.22	2601.46	2984.53	3873.35	TRAPPC3	ns	A0A087WWM0	ENSG00000054116
ENSG00000054118	0.843996	1.38947e-05	7.03278e-05	6252.72	13428.9	9922.39	17758.2	9332.27	14861.6	7567.7	13328.9	THRAP3	ns	Q9Y2W1	ENSG00000054118
ENSG00000054148	0.225849	0.547688	0.657157	4453.67	3931.54	1802.53	3269.1	2258.27	3021.22	5438.34	6094.08	PHPT1	ns	Q9NRX4	ENSG00000054148
ENSG00000054179	0.798577	0.101519	0.175203	18.4992	32.6494	8.03505	16.9133	11.6452	35.4116	30.0817	32.6248	ENTPD2	ns	Q9Y5L3	ENSG00000054179
ENSG00000054267	-0.467915	0.20628	0.308927	6209.55	3272.2	2420.33	2994.46	3031.33	2933.98	7782.57	4856.59	ARID4B	ns	A0A024R3R1	ENSG00000054267
ENSG00000054277	-0.701504	0.187604	0.285992	49.3311	63.485	151.773	52.3508	103.911	75.1417	34.3791	17.9999	OPN3	ns	Q9H1Y3	ENSG00000054277
ENSG00000054282	-2.01457	2.22944e-16	5.75497e-15	1076.03	229.453	651.731	146.582	875.181	209.879	901.377	282.373	SDCCAG8	down	Q86SQ7	ENSG00000054282
ENSG00000054392	-0.908197	2.02541e-05	9.9382e-05	237.406	133.319	283.012	132.085	343.085	177.058	220.241	136.124	HHAT	ns	Q5VTY9	ENSG00000054392
ENSG00000054523	0.634123	0.0463453	0.0916543	3685.96	7249.08	7813.64	10161.7	4888.29	8690.53	3503.44	4772.22	KIF1B	ns	O60333	ENSG00000054523
ENSG00000054598	1.20743	1.69845e-12	2.65497e-11	9271.17	17306	6233.41	19961.7	7156.42	16610.6	8938.56	19082.1	FOXC1	up	Q12948	ENSG00000054598
ENSG00000054611	-1.83198	2.69408e-27	2.02607e-25	872.544	211.314	1047.23	285.916	978.196	256.518	787.496	282.373	TBC1D22A	down	Q8WUA7	ENSG00000054611
ENSG00000054654	-0.553809	0.0101559	0.0250774	1689.59	1320.49	2429.26	1604.35	2544.03	1696.3	1754.41	1113.74	SYNE2	ns	Q8WXH0	ENSG00000054654
ENSG00000054690	-2.10531	2.9374e-16	7.46145e-15	673.678	203.152	1018.67	165.912	897.575	261.7	683.284	129.374	PLEKHH1	down	Q9ULM0	ENSG00000054690
ENSG00000054793	0.404775	0.147116	0.236271	1963.99	3206.9	3251.52	3731.4	2821.72	3832.23	1663.09	2073.36	ATP9A	ns	B4DR18	ENSG00000054793
ENSG00000054965	0.61347	0.00528816	0.0142535	2697.8	4557.32	3686.3	5380.05	3414.73	5417.11	2416.21	3335.6	FAM168A	ns	Q92567	ENSG00000054965
ENSG00000054967	0.0268472	0.859254	0.903626	462.479	430.791	507.993	577.469	514.18	453.441	481.307	543.371	RELT	ns	A0A024R5N3	ENSG00000054967
ENSG00000054983	0.886966	0.00930132	0.0232402	121.786	284.776	249.979	324.575	195.281	399.892	91.3194	211.499	GALC	ns	A0A0A0MQV0	ENSG00000054983
ENSG00000055044	-0.827268	0.0104044	0.02561	15301.9	5541.34	5818.27	5267.29	8042.35	4479.14	12555.9	8223.69	NOP58	ns	Q9Y2X3	ENSG00000055044
ENSG00000055070	0.986439	5.46278e-13	9.2427e-12	4868.36	11692.1	6665.52	12577.9	6178.22	11079.5	5907.83	11460.3	SZRD1	ns	Q7Z422	ENSG00000055070
ENSG00000055118	0.820705	1.17363e-05	6.02005e-05	215.824	347.354	215.161	436.525	241.862	438.759	191.234	302.623	KCNH2	ns	A0A090N8Q0	ENSG00000055118
ENSG00000055130	0.126552	0.43664	0.552693	6266.59	6942.54	6765.51	7488.57	7151.04	6499.33	4792.66	6335.96	CUL1	ns	A0A090N7U0	ENSG00000055130
ENSG00000055147	0.247135	0.137104	0.223308	1834.5	2086.84	1864.13	2482.23	2021.78	2133.33	1447.14	1803.36	FAM114A2	ns	A0A140VKG4	ENSG00000055147
ENSG00000055163	-0.426278	0.0637813	0.119728	4202.39	3728.38	6223.59	3418.1	4884.71	4033.47	3318.66	2684.23	CYFIP2	ns	Q96F07	ENSG00000055163
ENSG00000055208	0.924813	0.000594187	0.00207536	3426.97	6995.14	4595.15	8357.6	5002.95	7958.11	2220.67	5635.09	TAB2	ns	Q9NYJ8	ENSG00000055208
ENSG00000055211	-0.102406	0.376346	0.494665	2187.53	2160.3	2032.87	1825.83	2361.29	2136.79	2132.58	1994.61	GINM1	ns	Q9NU53	ENSG00000055211
ENSG00000055332	-0.254094	0.187612	0.285992	2592.97	2485.89	3717.55	2979.97	3309.02	2923.62	2779.33	2008.11	EIF2AK2	ns	P19525	ENSG00000055332
ENSG00000055483	-0.014517	0.92473	0.9503	2327.81	2107.7	2174.82	2883.32	2340.68	2155.79	2654.71	2254.48	USP36	ns	A0A024R8V6	ENSG00000055483
ENSG00000055609	0.209389	0.249462	0.359748	2736.33	2905.8	3196.16	4413.57	2890.69	3795.95	3359.48	2969.98	KMT2C	ns	Q8NEZ4	ENSG00000055609
ENSG00000055732	-1.76161	1.37746e-30	1.34246e-28	408.523	132.412	435.678	112.755	446.996	147.692	477.01	129.374	MCOLN3	down	Q8TDD5	ENSG00000055732
ENSG00000055813	1.753	0.000773218	0.00262438	4.62479	19.9524	13.3917	33.8266	11.6452	54.413	7.52042	20.2499	CCDC85A	up	Q96PX6	ENSG00000055813
ENSG00000055917	0.242044	0.187146	0.285509	3619.67	5117.8	5432.58	5877.78	4969.81	5700.41	3897.73	4501.09	PUM2	ns	Q8TB72	ENSG00000055917
ENSG00000055950	0.506881	0.0447701	0.0891947	2865.83	3805.47	2024.83	3074.2	2105.09	3050.58	3537.82	5036.59	MRPL43	ns	Q8N983	ENSG00000055950
ENSG00000055955	-3.50578	9.65633e-06	5.04803e-05	38.5399	2.72079	9.82061	0	15.2283	1.7274	34.3791	4.49997	ITIH4	down	B7ZKJ8	ENSG00000055955
ENSG00000056050	-0.812624	1.88961e-06	1.13329e-05	2555.97	1250.65	1762.35	1155.74	2186.61	1159.95	2381.83	1492.86	HPF1	ns	Q9NWY4	ENSG00000056050
ENSG00000056097	0.322714	0.272249	0.385194	4334.97	6454.61	7987.73	8589.55	6635.07	7382.89	3285.35	5394.34	ZFR	ns	Q05D65	ENSG00000056097
ENSG00000056277	-0.65651	1.37571e-06	8.4716e-06	789.298	505.159	897.247	551.696	876.972	567.449	738.076	470.247	ZNF280C	ns	Q8ND82	ENSG00000056277
ENSG00000056291	0.636666	0.148027	0.237404	4.62479	29.0217	17.8557	23.3565	22.3946	25.0472	16.1152	20.2499	NPFFR2	ns	A0PJM9	ENSG00000056291
ENSG00000056487	-1.59491	4.83364e-07	3.25113e-06	541.101	119.715	286.583	196.517	604.654	170.148	343.791	100.124	PHF21B	down	A0A0S2Z665	ENSG00000056487
ENSG00000056558	0.211824	0.328063	0.445866	147.993	133.319	88.3855	127.253	102.119	139.055	108.509	112.499	TRAF1	ns	Q13077	ENSG00000056558
ENSG00000056586	-0.24033	0.512626	0.624741	1544.68	2055.1	4092.52	2595.79	2815.45	2492.63	1456.81	1246.49	RC3H2	ns	A0A024R899	ENSG00000056586
ENSG00000056736	-0.448448	0.00861251	0.021747	440.897	270.265	362.47	324.575	407.582	285.884	325.527	241.873	IL17RB	ns	Q9NRM6	ENSG00000056736
ENSG00000056972	0.695585	1.24301e-09	1.28138e-08	719.926	1342.25	715.119	1164.6	758.729	1151.31	783.199	1164.37	TRAF3IP2	ns	O43734	ENSG00000056972
ENSG00000056998	-0.385687	0.00418906	0.011592	1225.57	994.901	1445.42	947.951	1379.51	1078.76	1124.84	941.618	GYG2	ns	O15488	ENSG00000056998
ENSG00000057019	-0.434193	0.0656215	0.122511	1607.89	1356.77	2351.59	1665.56	1837.25	1500.24	1532.02	901.119	DCBLD2	ns	Q96PD2	ENSG00000057019
ENSG00000057252	0.317729	0.27299	0.38607	2178.28	3473.54	4299.64	4539.21	3335.9	3854.68	1891.92	2724.73	SOAT1	ns	P35610	ENSG00000057252
ENSG00000057294	0.757063	0.00235844	0.00699332	693.719	1455.62	1174.9	1663.14	962.072	1474.33	576.924	1169.99	PKP2	ns	Q99959	ENSG00000057294
ENSG00000057468	1.17171	0.0131304	0.0314582	10.7912	29.9287	9.82061	29.7997	5.3747	19.0014	20.4126	24.7498	MSH4	up	O15457	ENSG00000057468
ENSG00000057608	-0.323523	0.175077	0.270992	7418.17	7993.67	12663.2	7691.53	11247.5	7570.31	6351.54	6857.95	GDI2	ns	P50395	ENSG00000057608
ENSG00000057657	2.36793	2.32452e-20	9.25063e-19	27.7487	151.457	26.7835	156.247	28.6651	183.104	34.3791	114.749	PRDM1	up	O75626	ENSG00000057657
ENSG00000057663	-0.0269549	0.881351	0.919022	1094.53	1171.75	1352.57	1175.88	1273.8	1077.89	837.99	1050.74	ATG5	ns	A9UGY9	ENSG00000057663
ENSG00000057704	-0.219415	0.328101	0.445887	504.102	570.458	803.505	525.924	651.235	678.003	570.478	399.372	TMCC3	ns	G3V207	ENSG00000057704
ENSG00000057757	1.01861	7.90203e-10	8.38115e-09	2899.74	5159.52	2157.86	4494.11	2444.59	4297.76	2302.32	5906.21	PITHD1	up	Q9GZP4	ENSG00000057757
ENSG00000057935	0.246631	0.0817622	0.146691	2720.92	3026.42	2128.39	2784.25	2343.37	3176.68	2886.77	2966.6	MTA3	ns	D6W5A2	ENSG00000057935
ENSG00000058056	-0.326122	0.0853026	0.152043	2358.64	2124.03	3361.33	2623.98	2634.5	2272.39	2573.06	1696.49	USP13	ns	A0A0A6YZ17	ENSG00000058056
ENSG00000058063	0.239652	0.541224	0.650831	1902.33	3471.72	5210.28	4432.9	3885.01	4530.1	1508.38	2333.23	ATP11B	ns	B4DKX1	ENSG00000058063
ENSG00000058085	2.33841	6.56749e-36	9.29275e-34	61.6639	307.449	73.2082	372.898	68.0796	331.66	54.7917	296.998	LAMC2	up	Q13753	ENSG00000058085
ENSG00000058091	-0.210771	0.459966	0.574641	554.975	627.595	929.387	671.7	828.6	630.499	412.549	426.372	CDK14	ns	O94921	ENSG00000058091
ENSG00000058262	0.135819	0.455251	0.570131	9884.72	12697.9	13190	14033.2	13988.6	12071.9	9070.71	11888.9	SEC61A1	ns	B3KME8	ENSG00000058262
ENSG00000058272	-0.0159496	0.942505	0.961749	4453.67	3613.2	3092.6	4030.2	3144.2	4029.15	5564.04	4400.97	PPP1R12A	ns	B2RAH5	ENSG00000058272
ENSG00000058335	0.23658	0.600438	0.701581	16.9576	29.9287	24.1051	11.2755	22.3946	26.7746	30.0817	43.8747	RASGRF1	ns	Q8IUU5	ENSG00000058335
ENSG00000058404	-1.15737	0.00282106	0.00818702	221.99	68.0197	100.884	53.1561	150.492	94.1431	292.222	128.249	CAMK2B	down	A4D2J9	ENSG00000058404
ENSG00000058453	0.135773	0.5938	0.6959	744.591	895.139	602.628	699.889	661.088	794.602	1164.59	1096.87	CROCC	ns	Q5TZA2	ENSG00000058453
ENSG00000058600	-0.29964	0.104632	0.179302	2552.88	2254.63	3195.27	2506.39	3399.5	2256.84	2103.57	2125.11	POLR3E	ns	Q9NVU0	ENSG00000058600
ENSG00000058668	0.833827	0.0130168	0.0312371	1638.72	3601.41	3440.78	5193.19	2610.31	5001.67	1431.03	2463.73	ATP2B4	ns	P23634	ENSG00000058668
ENSG00000058673	0.305068	0.15738	0.249131	3605.8	4365.05	4315.71	5987.32	5245.71	5890.42	3281.05	4080.35	ZC3H11A	ns	O75152	ENSG00000058673
ENSG00000058729	0.934486	1.78657e-12	2.78134e-11	1738.92	3356.54	1911.45	3741.07	1709.16	2889.93	1586.81	3289.48	RIOK2	ns	Q9BVS4	ENSG00000058729
ENSG00000058799	1.25766	1.69728e-13	3.0644e-12	447.063	1393.95	675.837	1154.94	528.512	1282.59	483.456	1283.62	YIPF1	up	Q9Y548	ENSG00000058799
ENSG00000058804	0.127383	0.735754	0.811266	2987.62	4832.12	7592.23	6701.7	5409.64	5473.25	2393.64	3074.6	NDC1	ns	Q9BTX1	ENSG00000058804
ENSG00000058866	-0.27276	0.611823	0.711064	10.7912	10.8831	23.2124	6.44317	13.4368	15.5466	7.52042	13.4999	DGKG	ns	P49619	ENSG00000058866
ENSG00000059122	-0.0973274	0.517923	0.629269	2053.41	1962.59	2282.85	2102.89	2525.21	1989.96	1728.62	1976.61	FLYWCH1	ns	Q4VC44	ENSG00000059122
ENSG00000059145	0.972982	0.000814557	0.0027476	251.28	705.591	572.274	986.61	466.703	851.606	309.412	601.871	UNKL	ns	Q9H9P5	ENSG00000059145
ENSG00000059377	-1.75757	1.63518e-11	2.21369e-10	223.532	51.6949	160.701	37.0482	181.844	57.0041	127.847	59.6246	TBXAS1	down	P24557	ENSG00000059377
ENSG00000059378	-0.185029	0.683172	0.768549	29.2903	12.697	24.1051	16.9133	12.541	15.5466	22.5613	32.6248	PARP12	ns	A4D1T0	ENSG00000059378
ENSG00000059573	-0.136104	0.421011	0.53826	6487.04	6677.72	9264.41	7851.81	8343.33	6496.74	6476.16	6796.08	ALDH18A1	ns	P54886	ENSG00000059573
ENSG00000059588	-1.4619	2.4418e-12	3.73745e-11	1219.4	555.04	2138.21	579.885	1508.5	561.404	1263.43	529.871	TARBP1	down	Q13395	ENSG00000059588
ENSG00000059691	-0.379753	0.0237437	0.0522346	1230.19	918.719	1017.77	955.2	1047.17	720.324	1349.38	974.243	GATB	ns	O75879	ENSG00000059691
ENSG00000059728	0.475472	0.0315485	0.0662898	295.987	419.908	360.684	550.086	403.103	494.899	249.248	356.622	MXD1	ns	B7ZLI7	ENSG00000059728
ENSG00000059758	0.162826	0.41133	0.528644	1518.47	1851.04	1795.39	1899.12	1859.65	1861.27	1135.58	1452.36	CDK17	ns	Q00537	ENSG00000059758
ENSG00000059769	-0.146764	0.526845	0.637837	462.479	450.744	478.532	430.887	454.162	428.394	745.596	625.496	DNAJC25	ns	Q9H1X3	ENSG00000059769
ENSG00000059804	2.63913	2.27192e-12	3.48861e-11	420.856	1767.6	342.829	2008.66	540.158	4279.62	226.687	1478.24	SLC2A3	up	P11169	ENSG00000059804
ENSG00000059915	0.867391	1.30455e-06	8.06455e-06	118.703	227.639	151.773	292.359	129.889	226.289	150.408	262.123	PSD	ns	A5PKW4	ENSG00000059915
ENSG00000060069	-0.881828	1.08971e-15	2.57937e-14	827.838	445.302	905.282	466.324	805.31	442.213	834.767	478.122	CTDP1	ns	A0A0A0MR03	ENSG00000060069
ENSG00000060138	-0.621514	0.0060354	0.0159812	19623	13846.1	17444.1	8587.13	16974.2	11361.9	23186.5	16403.5	YBX3	ns	A0A024RAV4	ENSG00000060138
ENSG00000060140	0.265171	0.696053	0.778546	1.5416	17.2316	11.6062	7.24857	6.27049	15.5466	22.5613	11.2499	STYK1	ns	Q6J9G0	ENSG00000060140
ENSG00000060237	0.0693569	0.807736	0.866284	7395.04	8661.17	11418.7	12125.2	10793.3	10869.6	6187.16	5901.71	WNK1	ns	Q9H4A3	ENSG00000060237
ENSG00000060339	0.168645	0.616048	0.714192	9696.65	7963.74	4617.47	7495.82	4968.91	6788.67	11441.8	12284.9	CCAR1	ns	Q8IX12	ENSG00000060339
ENSG00000060491	-0.0301259	0.914151	0.942515	3195.73	2848.66	2211.42	2694.86	2263.65	2452.9	4585.31	4006.1	OGFR	ns	Q9NZT2	ENSG00000060491
ENSG00000060558	1.67207	5.1105e-06	2.82713e-05	30.8319	62.5781	10.7134	52.3508	16.1241	46.6397	18.2639	73.1245	GNA15	up	P30679	ENSG00000060558
ENSG00000060566	4.28747	1.7965e-08	1.54929e-07	0	35.3702	2.67835	16.9133	2.68735	28.502	2.14869	78.7494	CREB3L3	up	Q68CJ9	ENSG00000060566
ENSG00000060642	-0.586886	0.000336677	0.00125316	485.603	360.958	581.202	317.326	547.324	337.706	402.88	328.498	PIGV	ns	Q9NUD9	ENSG00000060642
ENSG00000060656	-0.811449	0.000829296	0.00279091	3192.65	2221.07	5686.13	2545.05	4729.74	3084.27	3484.11	1889.99	PTPRU	ns	Q92729	ENSG00000060656
ENSG00000060688	0.423522	0.0221576	0.0492788	2731.71	4324.24	3607.74	4473.98	3505.2	3599.89	2323.81	3926.22	SNRNP40	ns	A0MNP2	ENSG00000060688
ENSG00000060718	-0.374596	0.206858	0.309598	442.438	390.886	707.977	434.109	734.543	640.864	408.252	303.748	COL11A1	ns	P12107	ENSG00000060718
ENSG00000060749	-0.0669591	0.873033	0.913731	2898.2	3686.67	6500.35	5442.87	5450.84	4704.56	1770.52	2032.86	QSER1	ns	B3KWV1	ENSG00000060749
ENSG00000060762	-0.0868928	0.700414	0.781822	4415.13	3776.45	3082.78	3158.76	3160.32	2819.97	4635.8	4643.97	MPC1	ns	Q5TI65	ENSG00000060762
ENSG00000060971	0.505643	0.0184883	0.0421689	1267.19	1666.03	1017.77	1347.43	874.285	1447.56	1415.99	2032.86	ACAA1	ns	A0A140VJX0	ENSG00000060971
ENSG00000060982	0.116763	0.534374	0.644611	8259.88	10765.2	11279.4	10864	10117	11066.6	7754.63	7870.44	BCAT1	ns	P54687	ENSG00000060982
ENSG00000061273	0.439614	0.000209251	0.000818408	1085.28	1374	956.17	1456.16	1148.39	1568.48	1140.96	1473.74	HDAC7	ns	Q8WUI4	ENSG00000061273
ENSG00000061337	0.406475	0.046354	0.0916619	110.995	185.92	143.738	150.609	115.556	164.103	104.212	129.374	LZTS1	ns	Q9Y250	ENSG00000061337
ENSG00000061455	-0.131717	0.387173	0.505073	741.508	732.798	837.43	840.028	847.411	761.782	777.827	589.496	PRDM6	ns	Q9NQX0	ENSG00000061455
ENSG00000061656	-1.18433	0.000803899	0.00271741	155.701	30.8356	81.2432	42.686	104.807	63.9136	149.334	78.7494	SPAG4	down	Q9NPE6	ENSG00000061656
ENSG00000061676	0.145678	0.619655	0.717156	5417.17	7705.27	9630.45	9145.27	8439.18	8943.59	4459.61	5123.21	NCKAP1	ns	Q9Y2A7	ENSG00000061676
ENSG00000061794	0.337587	0.00276439	0.00803368	2864.29	3920.65	3106.88	3937.58	3153.16	3337.33	2871.73	3967.85	MRPS35	ns	P82673	ENSG00000061794
ENSG00000061918	0.116305	0.601302	0.702212	800.089	1138.2	1304.36	1134	1135.85	1301.59	834.767	845.994	GUCY1B1	ns	Q02153	ENSG00000061918
ENSG00000061936	-0.278513	0.382129	0.500441	3619.67	2080.49	1812.35	2516.06	2045.07	2138.52	4620.76	3237.73	SFSWAP	ns	Q12872	ENSG00000061936
ENSG00000061938	-0.0817263	0.564712	0.671092	1631.01	1263.35	1426.67	1612.4	1445.79	1416.46	1723.25	1589.61	TNK2	ns	Q07912	ENSG00000061938
ENSG00000061987	-0.576672	0.052597	0.102094	1281.07	974.948	2268.56	1490.79	1974.31	1251.5	1130.21	744.745	MON2	ns	Q7Z3U7	ENSG00000061987
ENSG00000062038	1.22715	3.97256e-05	0.000184005	112.537	157.806	73.2082	163.495	109.286	322.159	78.4273	228.373	CDH3	up	P22223	ENSG00000062038
ENSG00000062194	0.588797	0.00106045	0.00347208	3163.36	5125.96	4034.49	6280.48	4363.36	5629.58	2960.9	4809.34	GPBP1	ns	Q86WP2	ENSG00000062194
ENSG00000062282	-1.61241	4.01705e-20	1.55331e-18	1085.28	348.261	921.352	247.257	846.516	293.657	782.124	299.248	DGAT2	down	Q96PD7	ENSG00000062282
ENSG00000062370	0.964875	0.000397762	0.00145473	107.912	233.081	164.272	255.311	150.492	270.337	71.9812	210.374	ZNF112	ns	Q9UJU3	ENSG00000062370
ENSG00000062485	0.0237938	0.915909	0.943826	9200.25	12149.2	15210.3	12616.5	11959.6	10732.3	8078.01	9691.81	CS	ns	A0A024RB75	ENSG00000062485
ENSG00000062524	0.349953	0.086669	0.153923	110.995	172.316	131.239	181.214	168.407	173.603	113.881	143.999	LTK	ns	P29376	ENSG00000062524
ENSG00000062582	0.834697	3.44746e-08	2.84956e-07	1469.14	2608.33	1514.16	2359.01	1446.69	2281.89	1455.74	3251.23	MRPS24	ns	Q96EL2	ENSG00000062582
ENSG00000062598	0.401945	0.0114483	0.0278936	1314.98	1994.34	1780.21	2061.01	1557.77	1920	1225.83	1796.61	ELMO2	ns	Q96JJ3	ENSG00000062598
ENSG00000062650	0.323844	0.26739	0.37981	3055.45	4431.25	5137.97	6265.98	4728.84	4728.75	2277.61	3601.1	WAPL	ns	A8K273	ENSG00000062650
ENSG00000062716	0.455581	6.7114e-05	0.000294445	2324.73	3468.1	2680.13	3435.82	2461.61	3057.49	2496.78	3707.97	VMP1	ns	Q96GC9	ENSG00000062716
ENSG00000062725	-0.0785339	0.768911	0.836469	2372.52	2256.44	2937.26	2629.62	2844.11	2577.27	1423.51	1606.49	APPBP2	ns	Q92624	ENSG00000062725
ENSG00000062822	0.158235	0.232995	0.340292	4402.8	5808.88	5701.31	6391.62	5742.87	5788.5	5280.41	5593.46	POLD1	ns	A0A024R4F4	ENSG00000062822
ENSG00000063046	-0.522944	0.00957553	0.023829	22069.5	18026.1	35302.4	21830.3	27936.8	21840.3	25288	15274	EIF4B	ns	B4DRM3	ENSG00000063046
ENSG00000063127	0.428083	0.1161	0.195293	67.8303	62.5781	41.068	93.426	61.8091	89.8246	76.2786	84.3744	SLC6A16	ns	Q9GZN6	ENSG00000063127
ENSG00000063169	0.122444	0.589155	0.692223	1250.24	1034.81	770.472	1071.18	811.58	1079.62	1323.59	1335.37	BICRA	ns	Q9NZM4	ENSG00000063169
ENSG00000063176	1.03152	6.60451e-15	1.41593e-13	561.141	1307.79	684.764	1322.46	661.984	1146.13	628.493	1418.61	SPHK2	up	B3KV83	ENSG00000063176
ENSG00000063177	-0.663425	0.0864229	0.153696	76992	38620.7	34373	27597.7	40841.5	30156.9	101221	63632.9	RPL18	ns	A0A024QZD1	ENSG00000063177
ENSG00000063180	0.545747	0.00727038	0.0187547	781.59	1076.52	545.49	1051.04	711.252	1014.84	978.73	1259.99	CA11	ns	O75493	ENSG00000063180
ENSG00000063241	-0.627612	0.0232664	0.0513381	1930.08	1142.73	1374.89	857.747	1213.79	941.431	2388.27	1528.86	ISOC2	ns	Q96AB3	ENSG00000063241
ENSG00000063244	0.625897	6.71668e-05	0.00029457	9394.49	15502.1	12018.6	18887.3	10639.2	13432.2	10022.6	17112.3	U2AF2	ns	P26368	ENSG00000063244
ENSG00000063245	0.102299	0.593728	0.695876	6297.42	6606.98	4809.42	5576.56	5124.78	5307.42	7092.84	7546.45	EPN1	ns	Q9Y6I3	ENSG00000063245
ENSG00000063322	-0.141839	0.275972	0.389107	2745.58	2535.77	2328.38	2171.35	2361.29	2074.6	2708.43	2409.73	MED29	ns	Q9NX70	ENSG00000063322
ENSG00000063438	-0.0689734	0.502526	0.615139	1220.94	1140.01	1208.83	1171.05	1311.43	1275.68	1212.94	1136.24	AHRR	ns	A9YTQ3	ENSG00000063438
ENSG00000063587	-0.425662	0.0307788	0.0648936	1533.89	1261.54	2090.9	1604.35	1684.07	1528.75	1949.94	1009.12	ZNF275	ns	A6NFS0	ENSG00000063587
ENSG00000063601	0.00360631	0.986414	0.990823	2283.11	2923.03	3489	3049.23	3335.9	2982.35	2142.25	2326.48	MTMR1	ns	F8WA39	ENSG00000063601
ENSG00000063660	-2.59948	4.33366e-72	4.35693e-69	1370.48	232.174	1498.98	215.846	1566.73	282.429	1348.3	223.873	GPC1	down	P35052	ENSG00000063660
ENSG00000063761	-1.38731	2.32418e-09	2.29924e-08	422.398	225.825	514.243	139.334	545.532	171.012	336.27	159.749	ADCK1	down	Q86TW2	ENSG00000063761
ENSG00000063854	-1.03054	0.000584535	0.00204389	3524.09	1396.67	1660.58	1183.93	2309.33	1284.32	4170.61	1844.99	HAGH	down	Q16775	ENSG00000063854
ENSG00000063978	0.437427	0.0959514	0.167339	829.379	1569.89	1524.87	1766.23	1547.91	1679.03	805.76	1364.62	RNF4	ns	P78317	ENSG00000063978
ENSG00000064012	-0.399481	0.00985424	0.0244113	1740.46	1086.5	1273.11	1088.9	1345.47	1045.94	1576.07	1275.74	CASP8	ns	A0A024R3Z8	ENSG00000064012
ENSG00000064042	-0.131126	0.375731	0.494197	1092.99	990.366	1002.6	1025.27	1104.5	1116.76	1092.61	784.119	LIMCH1	ns	Q9UPQ0	ENSG00000064042
ENSG00000064102	-0.935975	1.69298e-07	1.23858e-06	7344.17	3225.04	4996.01	2883.32	5157.92	2790.61	6425.67	3604.47	INTS13	ns	Q9NVM9	ENSG00000064102
ENSG00000064115	-0.358982	0.190426	0.289403	1863.79	1978.92	3618.45	1957.11	2703.48	2162.7	1584.66	1520.99	TM7SF3	ns	Q9NS93	ENSG00000064115
ENSG00000064195	1.58035	9.30788e-11	1.12888e-09	55.4975	175.944	65.1731	132.89	35.8313	169.285	59.0891	165.374	DLX3	up	O60479	ENSG00000064195
ENSG00000064199	-0.40932	0.0691504	0.128032	1313.44	956.81	861.535	671.7	920.866	763.509	1383.76	979.868	SPA17	ns	A0A172Q397	ENSG00000064199
ENSG00000064218	0.098322	0.763166	0.831869	58.5807	55.3227	30.3546	50.74	48.3723	45.776	35.4534	30.3748	DMRT3	ns	Q9NQL9	ENSG00000064218
ENSG00000064225	-0.661578	9.40823e-05	0.000398572	719.926	335.564	498.173	372.093	559.865	380.027	622.047	427.497	ST3GAL6	ns	A0A087WXB8	ENSG00000064225
ENSG00000064270	0.535669	0.318093	0.435729	13.8744	16.3247	11.6062	18.5241	4.47892	27.6383	24.71	15.7499	ATP2C2	ns	A0A0A0MSP0	ENSG00000064270
ENSG00000064300	2.17132	1.4429e-14	2.97328e-13	32.3735	162.34	52.6742	173.16	35.8313	274.656	54.7917	186.749	NGFR	up	P08138	ENSG00000064300
ENSG00000064309	0.043002	0.881244	0.919022	1017.45	1209.84	1929.3	1563.27	1378.61	1791.31	999.142	922.493	CDON	ns	Q4KMG0	ENSG00000064309
ENSG00000064313	-0.545589	0.0871734	0.154599	1413.64	1071.08	2372.12	1649.45	2132.86	1254.95	1018.48	777.369	TAF2	ns	B3KMD8	ENSG00000064313
ENSG00000064393	-0.646445	0.000234787	0.000908243	6103.18	3823.61	6359.29	4491.69	5187.48	4458.41	7374.31	3210.73	HIPK2	ns	Q9H2X6	ENSG00000064393
ENSG00000064419	-0.100263	0.310999	0.428344	6881.69	5729.98	6018.25	6141.95	6189.87	5725.45	5974.44	5777.96	TNPO3	ns	B3KMX1	ENSG00000064419
ENSG00000064489	0.228373	0.487508	0.601013	47.7895	56.2296	35.7113	61.2101	70.7669	44.9123	30.0817	53.9996	BORCS8-MEF2B	ns	NA	ENSG00000064489
ENSG00000064490	-0.143217	0.640277	0.733966	4117.61	3072.67	2115.9	2243.03	2561.05	2401.94	4477.88	4299.72	RFXANK	ns	O14593	ENSG00000064490
ENSG00000064545	0.578273	0.00078598	0.00266344	3146.4	4882	3286.33	4213.03	3317.98	4398.81	3615.18	6466.45	TMEM161A	ns	Q9NX61	ENSG00000064545
ENSG00000064547	-1.59054	4.78498e-11	6.06119e-10	163.409	48.0672	107.134	35.4374	114.66	42.3212	137.516	47.2497	LPAR2	down	A0A024R7M9	ENSG00000064547
ENSG00000064601	0.56026	0.00560366	0.0149771	1836.04	2458.68	1707.89	2833.38	1358.9	2117.79	2220.67	3092.6	CTSA	ns	P10619	ENSG00000064601
ENSG00000064607	0.3092	0.0866644	0.153923	4223.98	5348.16	4447.84	7215.54	5204.5	5686.59	4438.13	4441.47	SUGP2	ns	Q8IX01	ENSG00000064607
ENSG00000064651	-0.152079	0.699896	0.78138	1239.44	1244.31	3050.64	2444.38	1715.43	1780.95	1052.86	883.119	SLC12A2	ns	P55011	ENSG00000064651
ENSG00000064652	-0.757723	0.000669205	0.00230867	1123.82	641.199	798.148	381.758	1012.24	553.63	902.451	692.995	SNX24	ns	Q9Y343	ENSG00000064652
ENSG00000064655	-1.65096	1.00943e-20	4.20916e-19	1113.03	300.193	768.686	254.505	948.635	285.884	906.748	349.873	EYA2	down	O00167	ENSG00000064655
ENSG00000064666	0.245412	0.300414	0.416892	1375.1	1821.11	1395.42	1401.39	1223.64	1697.17	2122.91	2333.23	CNN2	ns	B4DDF4	ENSG00000064666
ENSG00000064687	0.483397	0.000543283	0.00191402	607.389	803.539	584.773	860.163	504.326	709.096	625.27	870.744	ABCA7	ns	B3KUJ3	ENSG00000064687
ENSG00000064692	-0.103554	0.703375	0.784576	166.492	136.039	116.062	89.399	174.678	190.014	140.739	140.624	SNCAIP	ns	Q9Y6H5	ENSG00000064692
ENSG00000064703	0.48642	0.00157235	0.00489091	2309.31	3591.44	2908.69	4258.93	2535.07	3330.42	2431.25	3089.23	DDX20	ns	Q9H4N4	ENSG00000064703
ENSG00000064726	-0.208745	0.601299	0.702212	1688.05	2440.55	4648.72	2918.76	3358.29	2648.1	1251.61	1465.86	BTBD1	ns	Q9H0C5	ENSG00000064726
ENSG00000064763	-0.972006	0.000108831	0.000454998	1211.7	753.658	2024.83	790.094	1727.07	846.424	970.135	635.62	FAR2	ns	A0A024RAW7	ENSG00000064763
ENSG00000064787	4.00824	5.40571e-23	2.90873e-21	6.16639	181.386	5.3567	119.199	8.95784	186.559	21.4869	191.249	BCAS1	up	B2RCQ5	ENSG00000064787
ENSG00000064932	-0.583169	1.78363e-05	8.84957e-05	1706.55	1095.57	1940.02	1174.27	1888.31	1385.37	1628.71	1127.24	SBNO2	ns	Q9Y2G9	ENSG00000064932
ENSG00000064933	-0.588146	0.00271894	0.00792181	1345.81	890.604	1500.77	959.227	1630.33	874.926	927.161	870.744	PMS1	ns	P54277	ENSG00000064933
ENSG00000064961	-0.299784	0.126703	0.209512	4129.94	3931.54	4269.29	3145.88	4443.98	3787.32	6223.69	4627.09	HMG20B	ns	Q9P0W2	ENSG00000064961
ENSG00000064989	0.361519	0.394748	0.512504	95.579	144.202	204.447	169.939	120.931	177.922	40.8252	102.374	CALCRL	ns	Q16602	ENSG00000064989
ENSG00000064995	0.0325033	0.881893	0.919437	3368.39	3554.25	2705.13	2839.02	2770.66	2726.69	4208.21	4229.97	TAF11	ns	Q15544	ENSG00000064995
ENSG00000064999	0.0336694	0.926351	0.951506	1091.45	1744.93	2885.47	2513.64	2165.11	2028.83	1107.65	1135.12	ANKS1A	ns	Q05CP0	ENSG00000064999
ENSG00000065000	-1.34586	3.22266e-17	9.09294e-16	10268.6	4418.56	10450	3767.64	9300.03	4476.55	13532.5	4471.84	AP3D1	down	O14617	ENSG00000065000
ENSG00000065029	-1.76932	1.75855e-13	3.16605e-12	2549.8	599.48	1494.52	422.028	2131.97	595.952	2003.66	782.994	ZNF76	down	A0A024RCW5	ENSG00000065029
ENSG00000065054	-0.992154	0.00316179	0.00906718	2978.37	1255.19	1569.51	823.92	1780.82	1077.03	3640.96	1856.24	SLC9A3R2	ns	Q15599	ENSG00000065054
ENSG00000065057	-0.074339	0.760462	0.829461	1569.35	1359.49	1207.04	1318.43	1140.33	1101.21	2001.51	1841.61	NTHL1	ns	P78549	ENSG00000065057
ENSG00000065060	-0.43814	0.322792	0.440726	3078.57	3280.36	6813.72	3578.38	4880.23	3894.41	1582.51	1318.49	UHRF1BP1	ns	Q6BDS2	ENSG00000065060
ENSG00000065135	0.426586	0.0393086	0.0799567	4214.73	6830.99	6210.2	6979.56	5661.35	6957.95	3585.09	5674.46	GNAI3	ns	P08754	ENSG00000065135
ENSG00000065150	-0.674856	0.0337287	0.0702256	8096.47	7610.95	18510.1	8638.68	13132.2	7806.97	7078.87	5270.59	IPO5	ns	B3KWG6	ENSG00000065150
ENSG00000065154	0.401824	0.00495459	0.0134493	5572.87	7372.42	6799.43	8218.26	5513.55	7142.78	6275.26	9192.31	OAT	ns	A0A140VJQ4	ENSG00000065154
ENSG00000065183	-0.0361599	0.876306	0.915861	4442.88	4875.65	7039.59	6368.27	5851.26	4820.3	3752.69	4502.22	WDR3	ns	Q5TDG3	ENSG00000065183
ENSG00000065243	-0.0242874	0.944745	0.96356	2495.85	3427.28	5470.97	4492.5	5039.68	4398.81	2025.14	2463.73	PKN2	ns	Q16513	ENSG00000065243
ENSG00000065268	-0.0117865	0.95944	0.97237	4715.75	4697.89	3572.02	3844.16	3819.62	3537.71	5902.46	5783.58	WDR18	ns	Q9BV38	ENSG00000065268
ENSG00000065308	0.372504	0.120585	0.201612	746.133	1104.64	1257.04	1441.66	900.263	1261.86	723.035	888.744	TRAM2	ns	A0A024RD84	ENSG00000065308
ENSG00000065320	-0.135526	0.625284	0.722051	1125.37	1068.36	1887.34	1456.96	1568.52	1576.25	930.384	916.868	NTN1	ns	O95631	ENSG00000065320
ENSG00000065328	0.338228	0.116453	0.195748	3226.56	4505.62	4720.14	5603.95	4182.41	4655.33	2700.91	3985.85	MCM10	ns	Q7L590	ENSG00000065328
ENSG00000065357	-0.553329	0.00107621	0.00351716	598.14	416.28	476.746	308.467	498.056	405.938	593.039	343.123	DGKA	ns	A0A024RB23	ENSG00000065357
ENSG00000065361	1.07386	2.86114e-08	2.39498e-07	157.243	339.191	199.091	364.844	147.804	453.441	210.572	348.748	ERBB3	up	P21860	ENSG00000065361
ENSG00000065413	0.157985	0.581848	0.686036	46.2479	52.6019	64.2804	82.9558	51.9555	57.0041	49.4199	43.8747	ANKRD44	ns	Q8N8A2	ENSG00000065413
ENSG00000065427	-0.21354	0.290011	0.405192	11309.2	9477.41	9148.35	7820.4	8812.72	7506.4	12729.9	11417.5	KARS	ns	Q15046	ENSG00000065427
ENSG00000065457	-0.678849	0.000547479	0.0019256	1640.26	855.234	1303.46	1088.9	1106.29	722.051	1518.05	808.869	ADAT1	ns	Q9BUB4	ENSG00000065457
ENSG00000065485	-0.623677	2.64383e-06	1.54584e-05	918.792	569.551	853.5	578.274	1029.26	613.225	977.655	694.12	PDIA5	ns	Q14554	ENSG00000065485
ENSG00000065491	0.292956	0.0906996	0.159755	1200.9	1745.84	1441.84	1746.9	1603.45	1728.26	1121.62	1357.87	TBC1D22B	ns	Q9NU19	ENSG00000065491
ENSG00000065518	-0.455053	0.178978	0.275512	4946.99	3477.17	2999.75	2415.38	2915.78	2421.81	6973.58	4696.84	NDUFB4	ns	O95168	ENSG00000065518
ENSG00000065526	1.36131	1.39564e-06	8.58045e-06	5918.19	18108.6	12105.2	27013.8	7658.95	24463.4	7065.98	14556.3	SPEN	up	Q96T58	ENSG00000065526
ENSG00000065534	-1.79596	1.08129e-16	2.90096e-15	658.262	237.615	865.999	166.717	739.917	275.52	683.284	168.749	MYLK	down	Q05B97	ENSG00000065534
ENSG00000065548	-0.418082	0.176611	0.272705	12718.2	7106.69	6236.09	6465.72	7140.29	5656.36	13552.9	10443.3	ZC3H15	ns	Q8WU90	ENSG00000065548
ENSG00000065559	0.263605	0.200918	0.302367	1338.11	2003.41	2091.79	2099.67	1865.92	2243.89	1339.71	1622.24	MAP2K4	ns	P45985	ENSG00000065559
ENSG00000065600	0.246763	0.135017	0.220473	1108.41	1046.6	799.041	1067.15	1040	1092.58	874.518	1326.37	TMEM206	ns	Q9H813	ENSG00000065600
ENSG00000065609	-0.63687	0.0207614	0.0466335	373.067	268.451	292.833	199.738	517.763	285.02	261.066	175.499	SNAP91	ns	O60641	ENSG00000065609
ENSG00000065613	0.151592	0.574906	0.680055	3806.2	5145.91	6700.34	6979.56	5700.77	6176.3	3677.49	3787.85	SLK	ns	Q9H2G2	ENSG00000065613
ENSG00000065615	1.04319	0.000543629	0.00191488	642.846	1939.92	1346.32	2143.16	1054.34	1960.59	553.288	1373.62	CYB5R4	up	Q7L1T6	ENSG00000065615
ENSG00000065618	2.95608	1.88207e-06	1.12948e-05	6.16639	18.1386	1.78557	45.9076	3.58313	25.0472	3.22304	19.1249	COL17A1	up	Q9UMD9	ENSG00000065618
ENSG00000065621	0.283666	0.199234	0.3004	457.854	556.854	292.833	347.931	352.043	487.126	441.556	484.872	GSTO2	ns	Q9H4Y5	ENSG00000065621
ENSG00000065665	0.588039	0.00409597	0.0113673	510.269	835.281	842.787	1027.69	621.674	1013.98	516.761	872.994	SEC61A2	ns	B3KQ68	ENSG00000065665
ENSG00000065675	0.786865	0.000151218	0.000610949	368.442	623.967	436.571	647.539	396.832	661.593	240.654	556.871	PRKCQ	ns	Q04759	ENSG00000065675
ENSG00000065717	0.0573905	0.755313	0.825992	642.846	755.472	592.808	596.799	770.374	728.097	528.578	556.871	TLE2	ns	Q04725	ENSG00000065717
ENSG00000065802	-0.218997	0.372706	0.491108	584.265	671.127	1168.65	730.494	845.62	811.012	657.5	587.246	ASB1	ns	Q9Y576	ENSG00000065802
ENSG00000065809	-0.0362775	0.877312	0.916562	1441.39	1897.3	2172.14	1423.94	1856.06	1923.46	1231.2	1291.49	FAM107B	ns	Q9H098	ENSG00000065809
ENSG00000065833	-0.668634	0.0001939	0.000764788	1359.69	1075.62	1882.88	934.26	1685.86	911.201	1209.71	942.743	ME1	ns	P48163	ENSG00000065833
ENSG00000065882	-0.260399	0.234293	0.341873	1891.54	1762.16	2708.7	1874.16	2327.25	2244.75	1726.47	1344.37	TBC1D1	ns	Q86TI0	ENSG00000065882
ENSG00000065883	0.248331	0.219843	0.324582	1882.29	2421.5	2588.18	3273.94	2516.26	2790.61	1899.44	2071.11	CDK13	ns	A0A024RA85	ENSG00000065883
ENSG00000065911	-0.140197	0.488234	0.601561	13311.7	15913.9	18468.1	11551	17680.1	14726.9	11551.4	13172.5	MTHFD2	ns	P13995	ENSG00000065911
ENSG00000065923	0.390952	0.0279332	0.0599326	955.79	1395.76	1358.82	1654.28	1320.39	1698.89	1015.26	1353.37	SLC9A7	ns	A0A087WXD1	ENSG00000065923
ENSG00000065970	0.166476	0.570434	0.67579	1129.99	1185.36	1204.36	1487.57	1438.63	1469.15	632.79	802.119	FOXJ2	ns	Q9P0K8	ENSG00000065970
ENSG00000065978	-0.175097	0.546326	0.656017	78672.3	65015	57723.8	43319	50081.5	47645.9	91739.5	90439.2	YBX1	ns	P67809	ENSG00000065978
ENSG00000065989	-0.653382	0.00136283	0.00431649	642.846	384.538	567.81	468.741	489.994	327.341	791.793	402.747	PDE4A	ns	P27815	ENSG00000065989
ENSG00000066027	0.0942349	0.645695	0.737897	1203.99	1461.06	1715.04	1701.8	1408.17	1443.24	1059.31	1145.24	PPP2R5A	ns	Q15172	ENSG00000066027
ENSG00000066044	-0.176974	0.153498	0.244456	6729.07	6298.62	6801.22	5506.49	7559.52	5766.05	6604.01	6929.95	ELAVL1	ns	Q15717	ENSG00000066044
ENSG00000066084	0.606896	0.170479	0.265445	1214.78	2766.13	3332.76	4042.28	2361.29	3538.57	819.726	1425.36	DIP2B	ns	Q7Z3H2	ENSG00000066084
ENSG00000066117	0.467697	0.000262888	0.00100253	3766.12	6232.41	4623.72	6039.67	4768.26	5751.36	3926.74	5610.34	SMARCD1	ns	Q96GM5	ENSG00000066117
ENSG00000066135	0.296853	0.209245	0.312091	3229.65	4491.11	4895.13	5724.76	4120.6	4835.84	2787.93	3417.73	KDM4A	ns	O75164	ENSG00000066135
ENSG00000066136	0.0709319	0.777133	0.842783	5034.86	4378.65	2741.74	3071.78	3577.76	3384.83	4043.84	5336.96	NFYC	ns	Q13952	ENSG00000066136
ENSG00000066230	-0.606639	0.197198	0.297847	40.0815	25.394	77.6721	45.1022	64.4964	37.139	17.1895	23.6248	SLC9A3	ns	P48764	ENSG00000066230
ENSG00000066248	-0.456402	0.0211242	0.047331	437.814	255.754	344.614	235.176	441.621	359.298	344.865	292.498	NGEF	ns	Q8N5V2	ENSG00000066248
ENSG00000066279	0.314501	0.327855	0.445733	2554.43	4537.36	6461.96	6401.29	4570.29	6103.75	2998.5	3585.35	ASPM	ns	B3KWI2	ENSG00000066279
ENSG00000066294	0.0336446	0.917941	0.945326	66.2887	31.7425	38.3897	63.6263	55.5386	56.1404	59.0891	71.9995	CD84	ns	Q9UIB8	ENSG00000066294
ENSG00000066322	-0.791225	1.54986e-10	1.83202e-09	2156.69	1289.65	2357.84	1139.64	2178.55	1197.95	2027.29	1415.24	ELOVL1	ns	Q9BW60	ENSG00000066322
ENSG00000066336	0.140475	0.581021	0.685399	84.7878	104.297	89.2783	76.5126	68.0796	79.4602	105.286	123.749	SPI1	ns	P17947	ENSG00000066336
ENSG00000066379	-0.65556	0.045269	0.0900478	1106.87	526.019	574.952	475.989	647.652	431.849	1284.92	860.619	ZNRD1	ns	Q2L6J2	ENSG00000066379
ENSG00000066382	0.0591396	0.705817	0.786703	390.024	399.049	389.253	348.737	400.415	500.945	412.549	410.622	MPPED2	ns	Q15777	ENSG00000066382
ENSG00000066405	-0.726782	0.14173	0.229298	9.24958	9.97622	20.534	6.44317	17.0199	16.4103	21.4869	8.99994	CLDN18	ns	P56856	ENSG00000066405
ENSG00000066422	-0.0658307	0.811012	0.868188	1080.66	1237.96	1851.63	1542.33	1758.42	1468.29	866.998	1063.12	ZBTB11	ns	O95625	ENSG00000066422
ENSG00000066427	0.336159	0.0598261	0.113616	1350.44	1479.2	941.886	1431.19	1073.15	1501.11	1464.33	1681.86	ATXN3	ns	P54252	ENSG00000066427
ENSG00000066455	-0.293971	0.0344454	0.0713871	1515.39	1191.7	1431.13	1135.61	1668.84	1185.86	1206.49	1236.37	GOLGA5	ns	Q8TBA6	ENSG00000066455
ENSG00000066468	-0.0778633	0.771017	0.838062	769.257	834.375	1326.68	1091.31	1259.47	1241.13	761.712	735.745	FGFR2	ns	P21802	ENSG00000066468
ENSG00000066557	-0.115268	0.55968	0.667056	1905.41	2134.91	2786.38	2312.29	2835.16	2231.8	1803.83	1938.36	LRRC40	ns	A0A140VJN3	ENSG00000066557
ENSG00000066583	-0.133337	0.367608	0.485786	3482.47	3091.72	3256.87	2901.04	3166.6	2512.5	3420.72	3646.1	ISOC1	ns	Q96CN7	ENSG00000066583
ENSG00000066629	-0.368539	0.235989	0.34398	954.249	1064.73	1885.56	1114.67	1658.99	1212.63	793.942	708.745	EML1	ns	O00423	ENSG00000066629
ENSG00000066651	0.985806	3.63866e-11	4.69632e-10	588.89	1348.6	622.27	1420.72	674.525	1245.45	822.949	1353.37	TRMT11	ns	Q7Z4G4	ENSG00000066651
ENSG00000066654	0.144234	0.422909	0.540037	3389.97	3166.09	2388.19	3451.12	2611.21	3059.22	3668.89	3646.1	THUMPD1	ns	A0A024R388	ENSG00000066654
ENSG00000066697	0.51882	5.61907e-06	3.08081e-05	881.794	1305.07	810.647	1121.11	826.808	1261.86	921.789	1239.74	MSANTD3	ns	A0A024R171	ENSG00000066697
ENSG00000066735	-0.626431	0.00307883	0.00885321	1362.77	994.901	2195.35	1366.76	1809.48	1087.4	1427.81	953.993	KIF26A	ns	Q9ULI4	ENSG00000066735
ENSG00000066739	-1.78034	4.72427e-09	4.45645e-08	1331.94	437.14	2445.33	589.55	1928.62	632.227	1122.69	328.498	ATG2B	down	Q96BY7	ENSG00000066739
ENSG00000066777	0.368949	0.288538	0.4034	1040.58	1644.26	1890.91	2267.19	1658.1	2034.01	756.34	959.618	ARFGEF1	ns	A0A024R7X0	ENSG00000066777
ENSG00000066827	0.718678	6.01768e-06	3.27306e-05	474.812	817.143	590.129	972.919	584.051	866.289	443.705	791.994	ZFAT	ns	Q4KMQ4	ENSG00000066827
ENSG00000066855	0.226698	0.42112	0.538317	1341.19	2109.52	2476.58	2361.42	2002.08	1960.59	1045.34	1604.24	MTFR1	ns	Q15390	ENSG00000066855
ENSG00000066923	1.56945	3.85971e-10	4.28155e-09	57.0391	191.362	98.2061	257.727	76.1416	271.201	68.7582	176.624	STAG3	up	Q9UJ98	ENSG00000066923
ENSG00000066926	-0.759047	0.0246071	0.0538117	1109.95	1027.55	2721.2	1094.53	2050.45	1178.95	963.689	744.745	FECH	ns	P22830	ENSG00000066926
ENSG00000066933	-0.61192	2.1672e-05	0.000105714	2577.55	1520.01	2442.65	1900.73	2346.06	1776.63	2744.96	1415.24	MYO9A	ns	B2RTY4	ENSG00000066933
ENSG00000067048	-0.132805	0.838605	0.888712	23.124	20.8594	12.499	1.61079	15.2283	25.0472	23.6356	20.2499	DDX3Y	ns	A0A024R9A4	ENSG00000067048
ENSG00000067057	-2.56127	9.98248e-42	2.07267e-39	3294.39	725.543	4895.13	555.723	4592.68	763.509	3995.49	799.869	PFKP	down	Q01813	ENSG00000067057
ENSG00000067064	-1.09826	4.67647e-08	3.75336e-07	2323.19	1403.93	3681.84	1436.02	3769.46	1387.96	2465.63	1491.74	IDI1	down	Q13907	ENSG00000067064
ENSG00000067066	0.41393	0.189125	0.287839	69.3719	93.4137	49.9958	44.2968	49.2681	86.3698	71.9812	95.6243	SP100	ns	P23497	ENSG00000067066
ENSG00000067082	0.513798	0.0440133	0.0879438	3724.5	4290.68	1707.89	3464.81	2189.3	4118.11	2977.01	3252.35	KLF6	ns	D3GC14	ENSG00000067082
ENSG00000067113	-0.473532	0.00464628	0.0127081	690.636	471.603	525.849	361.623	583.155	447.395	663.946	492.747	PLPP1	ns	A0A024QZS3	ENSG00000067113
ENSG00000067141	0.191657	0.527914	0.638807	2335.52	2879.5	3931.82	3950.47	3276.78	3890.1	1706.06	2129.61	NEO1	ns	Q59FP8	ENSG00000067141
ENSG00000067167	0.33791	0.115498	0.194486	3912.57	6170.74	5899.51	6765.33	5461.59	6136.57	3575.42	4754.22	TRAM1	ns	Q15629	ENSG00000067167
ENSG00000067177	-0.289289	0.346488	0.464953	1450.64	1542.69	2852.44	2170.54	2398.91	1782.67	1339.71	1085.62	PHKA1	ns	P46020	ENSG00000067177
ENSG00000067182	0.0560318	0.692351	0.775949	1597.09	1897.3	1657	1371.59	1508.5	1710.12	1699.62	1740.36	TNFRSF1A	ns	P19438	ENSG00000067182
ENSG00000067191	-0.784375	8.64273e-06	4.56564e-05	410.065	180.479	270.513	189.268	331.44	207.287	325.527	196.874	CACNB1	ns	Q02641	ENSG00000067191
ENSG00000067208	0.624732	0.0247627	0.0541086	884.877	1842.88	1598.97	2284.91	1487.9	2144.56	904.6	1249.87	EVI5	ns	O60447	ENSG00000067208
ENSG00000067221	-0.366264	0.109583	0.186349	662.887	390.886	374.969	336.656	585.843	387.8	418.995	467.997	STOML1	ns	Q53HB6	ENSG00000067221
ENSG00000067225	-0.0144728	0.945536	0.963869	23421.5	29796.2	43073.2	28619.8	27152.1	28748.2	26137.8	31428.9	PKM	ns	P14618	ENSG00000067225
ENSG00000067248	0.49487	0.00197285	0.00598847	2232.23	3596.88	3083.67	4053.56	2260.06	3684.54	2781.48	3263.6	DHX29	ns	Q7Z478	ENSG00000067248
ENSG00000067334	0.639177	0.0013078	0.00416428	5263.01	7079.49	3791.65	7458.77	4037.3	6324.86	5964.77	8813.19	DNTTIP2	ns	Q5QJE6	ENSG00000067334
ENSG00000067365	-0.821849	6.61885e-09	6.08145e-08	676.761	385.445	568.703	353.569	742.605	368.799	601.634	356.622	METTL22	ns	Q9BUU2	ENSG00000067365
ENSG00000067369	0.292987	0.445925	0.561655	1166.99	1909.99	2656.03	3046.01	2095.24	2229.2	899.228	1168.87	TP53BP1	ns	Q12888	ENSG00000067369
ENSG00000067445	0.633354	0.00723754	0.0186776	1092.99	1927.22	1737.36	2511.23	1504.92	2197.25	984.101	1618.86	TRO	ns	Q12816	ENSG00000067445
ENSG00000067533	-0.142907	0.37938	0.497693	2323.19	2153.05	2347.13	2479.01	2013.72	1774.9	2743.88	2130.73	RRP15	ns	Q9Y3B9	ENSG00000067533
ENSG00000067560	0.33062	0.126079	0.208751	16012.6	27817.3	26334.4	24590.4	21936.8	25087.8	14708.9	21846.2	RHOA	ns	A0A024R324	ENSG00000067560
ENSG00000067596	0.805065	0.00976834	0.0242296	1680.34	4544.62	3876.46	5649.05	2823.51	4683.83	1810.27	2931.73	DHX8	ns	B7Z8F4	ENSG00000067596
ENSG00000067601	-0.147129	0.425106	0.542081	107.912	105.204	143.738	128.863	133.472	117.463	141.814	127.124	PMS2P4	ns	NA	ENSG00000067601
ENSG00000067606	-1.2881	1.97025e-12	3.04743e-11	1823.71	727.357	1439.17	616.933	1873.98	581.269	1244.09	687.37	PRKCZ	down	Q05513	ENSG00000067606
ENSG00000067704	-0.304778	0.365895	0.484227	5992.19	6739.39	12872.1	8031.41	10375.9	7646.32	4405.89	4822.84	IARS2	ns	Q9NSE4	ENSG00000067704
ENSG00000067715	0.791256	0.00120692	0.00388648	507.185	897.86	739.224	1119.5	675.421	1196.22	394.285	797.619	SYT1	ns	A0A024RBE9	ENSG00000067715
ENSG00000067798	2.53218	9.41941e-12	1.3124e-10	12.3328	106.111	24.9979	105.507	21.4988	146.829	12.8922	64.1245	NAV3	up	Q8IVL0	ENSG00000067798
ENSG00000067829	-0.320457	0.10734	0.183071	3789.25	3178.79	3161.34	3049.23	3559.84	2566.05	5093.48	3702.35	IDH3G	ns	P51553	ENSG00000067829
ENSG00000067836	0.718699	8.70366e-06	4.59274e-05	716.843	1408.46	850.822	1100.98	816.059	1293.82	890.633	1591.86	ROGDI	ns	Q9GZN7	ENSG00000067836
ENSG00000067840	-0.990374	2.05177e-05	0.000100572	585.807	209.501	406.216	260.948	526.721	355.844	678.987	278.998	PDZD4	ns	Q17RL8	ENSG00000067840
ENSG00000067842	-0.0399608	0.933763	0.956086	27.7487	23.5801	49.1031	24.9673	33.144	45.776	10.7435	23.6248	ATP2B3	ns	Q16720	ENSG00000067842
ENSG00000067900	-0.0645194	0.751309	0.822813	7826.69	5826.11	5753.09	7536.9	5325.43	6771.39	8839.72	6393.33	ROCK1	ns	Q13464	ENSG00000067900
ENSG00000067955	0.435755	0.000166329	0.000666222	2412.6	3607.76	2927.43	3536.49	2721.39	3380.51	2402.24	3635.97	CBFB	ns	A0A024R6X2	ENSG00000067955
ENSG00000067992	0.359548	0.0883243	0.156335	501.019	739.147	803.505	778.818	470.286	700.459	484.53	682.87	PDK3	ns	Q15120	ENSG00000067992
ENSG00000068001	0.248165	0.205543	0.308041	769.257	786.307	613.342	962.448	627.944	726.37	913.194	995.618	HYAL2	ns	Q12891	ENSG00000068001
ENSG00000068024	-4.01005	2.20902e-26	1.54003e-24	332.985	38.9979	572.274	9.66475	455.954	29.3657	305.114	25.8748	HDAC4	down	P56524	ENSG00000068024
ENSG00000068028	0.162109	0.483959	0.598007	1168.53	976.762	635.661	964.059	1029.26	1012.25	647.831	938.243	RASSF1	ns	Q9NS23	ENSG00000068028
ENSG00000068078	-0.342576	0.0496475	0.0972477	1518.47	1452.9	2235.53	1680.06	2249.31	1701.48	1887.63	1391.62	FGFR3	ns	P22607	ENSG00000068078
ENSG00000068079	-0.42788	0.224706	0.330408	121.786	88.879	133.917	54.7669	71.6627	63.0499	135.368	138.374	IFI35	ns	P80217	ENSG00000068079
ENSG00000068097	0.307345	0.150877	0.241135	1105.33	1564.45	1481.13	1796.03	1392.94	1777.49	1052.86	1090.12	HEATR6	ns	Q6AI08	ENSG00000068097
ENSG00000068120	-0.351621	0.00154959	0.00482483	3231.19	2693.58	3704.16	2475.79	3439.81	2609.23	3087.67	2776.48	COASY	ns	Q13057	ENSG00000068120
ENSG00000068137	-0.0350374	0.725927	0.802748	1348.9	1217.1	1282.04	1299.1	1370.55	1324.91	1357.97	1390.49	PLEKHH3	ns	Q7Z736	ENSG00000068137
ENSG00000068305	0.0210459	0.945152	0.963769	1746.63	2139.45	2392.66	2227.73	2935.48	2331.98	1053.93	1550.24	MEF2A	ns	A0A0S2Z417	ENSG00000068305
ENSG00000068308	0.0991344	0.339	0.457411	3778.45	4357.79	4082.7	4018.12	4227.2	4281.35	3600.13	4151.22	OTUD5	ns	Q96G74	ENSG00000068308
ENSG00000068323	0.762458	3.97761e-09	3.81045e-08	1678.8	2773.39	1594.51	2900.23	1874.88	2634.28	1405.25	2810.23	TFE3	ns	B4DIA5	ENSG00000068323
ENSG00000068354	1.04715	1.07879e-07	8.14507e-07	527.226	1275.14	757.08	1432.8	629.736	1343.05	514.612	971.993	TBC1D25	up	Q3MII6	ENSG00000068354
ENSG00000068366	-0.129756	0.6148	0.713525	2310.85	2679.07	4333.57	3197.42	3367.25	3306.24	2331.33	2100.36	ACSL4	ns	O60488	ENSG00000068366
ENSG00000068383	-3.31612	2.39315e-40	4.52613e-38	1173.16	146.016	1481.13	94.2314	1309.64	159.784	933.607	91.1244	INPP5A	down	Q14642	ENSG00000068383
ENSG00000068394	0.372643	0.00626883	0.0165214	1153.11	1763.98	1438.27	1539.11	1371.44	1632.39	1121.62	1653.74	GPKOW	ns	Q92917	ENSG00000068394
ENSG00000068400	0.145305	0.231907	0.339066	1657.22	1815.67	1468.63	1597.1	1506.71	1802.54	1765.15	1858.49	GRIPAP1	ns	Q4V328	ENSG00000068400
ENSG00000068438	0.309783	0.00729348	0.0188042	1572.43	2086.84	1644.51	1808.11	1652.72	1855.22	1442.85	2077.86	FTSJ1	ns	B7Z4K4	ENSG00000068438
ENSG00000068489	0.0895625	0.683847	0.769168	3203.44	3559.7	2836.37	3530.86	2718.7	3851.23	5037.61	3737.22	PRR11	ns	D2SNZ4	ENSG00000068489
ENSG00000068615	-0.846017	0.00667507	0.0174238	356.109	352.795	834.752	231.954	632.423	377.436	386.765	268.873	REEP1	ns	E7EUF7	ENSG00000068615
ENSG00000068650	-2.08171	1.69827e-11	2.29261e-10	510.269	155.992	966.884	156.247	792.769	167.557	350.237	139.499	ATP11A	down	P98196	ENSG00000068650
ENSG00000068654	0.0424647	0.898406	0.931554	2563.68	3062.7	5211.17	5668.38	3653.9	3383.1	2537.61	2270.23	POLR1A	ns	O95602	ENSG00000068654
ENSG00000068697	0.894437	6.53748e-05	0.000287673	3932.61	8694.73	6000.39	9251.59	5678.37	8805.4	3165.02	8157.32	LAPTM4A	ns	Q15012	ENSG00000068697
ENSG00000068724	-0.633723	0.000992936	0.00327809	900.293	640.292	1050.81	472.768	874.285	582.996	649.98	544.496	TTC7A	ns	Q9ULT0	ENSG00000068724
ENSG00000068745	0.328174	0.083109	0.148786	2563.68	2455.96	1716.82	2336.45	2112.26	2667.96	2257.2	3396.35	IP6K2	ns	B2RCP4	ENSG00000068745
ENSG00000068784	-0.538989	0.0126916	0.0305602	1381.27	1083.78	2026.62	1154.13	1650.03	1077.89	1077.57	907.869	SRBD1	ns	Q8N5C6	ENSG00000068784
ENSG00000068796	-0.21405	0.676053	0.762693	1441.39	2353.48	5246.88	3038.76	3471.16	2931.39	811.132	1135.12	KIF2A	ns	O00139	ENSG00000068796
ENSG00000068831	0.500996	0.135371	0.220975	169.576	190.455	74.101	153.025	122.722	205.56	212.721	268.873	RASGRP2	ns	Q7LDG7	ENSG00000068831
ENSG00000068878	0.217747	0.556083	0.664018	2665.42	4596.32	6768.19	6320.75	4826.48	5239.19	2213.15	3002.6	PSME4	ns	Q14997	ENSG00000068878
ENSG00000068885	-1.20043	2.40821e-11	3.18792e-10	908.001	464.348	1124.01	439.746	1296.2	525.128	892.782	408.372	IFT80	down	Q9P2H3	ENSG00000068885
ENSG00000068903	0.277237	0.0667591	0.124252	2184.44	2635.54	1790.03	2290.55	2007.45	2120.38	2195.96	2863.1	SIRT2	ns	A0A0A0MRF5	ENSG00000068903
ENSG00000068912	-0.347984	0.213902	0.317428	1077.58	1151.8	1895.38	1246.75	1994.01	1309.37	931.458	928.118	ERLEC1	ns	Q96DZ1	ENSG00000068912
ENSG00000068971	0.000215343	0.999133	0.999388	1581.68	1149.99	881.177	1114.67	1141.23	1312.82	1154.92	1176.74	PPP2R5B	ns	A0A024R593	ENSG00000068971
ENSG00000068976	0.298057	0.415271	0.532633	20.0408	26.3009	16.9629	27.3835	22.3946	36.2753	37.6021	29.2498	PYGM	ns	P11217	ENSG00000068976
ENSG00000069011	0.241572	0.483912	0.597987	4452.13	4498.37	2359.62	3756.37	2607.63	3477.25	6195.76	6728.58	PITX1	ns	P78337	ENSG00000069011
ENSG00000069020	0.394642	0.0540261	0.10436	746.133	973.135	564.239	948.757	592.113	1008.8	854.105	688.495	MAST4	ns	J3QT34	ENSG00000069020
ENSG00000069122	3.72627	3.45823e-05	0.000161989	3.08319	20.8594	0	13.6917	1.79157	30.2294	1.07435	6.74995	ADGRF5	up	Q8IZF2	ENSG00000069122
ENSG00000069188	-1.77824	1.03818e-20	4.29249e-19	1711.17	499.718	1873.06	492.902	2006.56	698.732	1645.9	417.372	SDK2	down	Q58EX2	ENSG00000069188
ENSG00000069248	0.0452205	0.905612	0.93633	3336.02	5272.88	8098.43	6790.3	6143.28	5696.95	2541.9	3001.48	NUP133	ns	Q8WUM0	ENSG00000069248
ENSG00000069275	-0.332596	0.0812343	0.145936	52315.6	40311.2	44940.9	41707.4	38312.7	40473.7	66962.9	38337.5	NUCKS1	ns	Q9H1E3	ENSG00000069275
ENSG00000069329	0.0963554	0.488673	0.601924	9033.76	10439.7	9117.99	9862.88	7867.67	9806.43	11079.7	9551.18	VPS35	ns	Q96QK1	ENSG00000069329
ENSG00000069345	0.477025	0.00103831	0.00341139	4054.4	6359.38	4207.69	6242.63	4517.44	5774.68	5467.35	7024.45	DNAJA2	ns	A0A024R6S1	ENSG00000069345
ENSG00000069399	-0.671901	0.032887	0.0687316	200.408	108.831	114.276	70.0695	199.76	149.42	234.208	141.749	BCL3	ns	P20749	ENSG00000069399
ENSG00000069424	-1.29799	1.41457e-21	6.65544e-20	558.058	223.104	567.81	236.786	663.776	253.063	605.931	263.248	KCNAB2	down	A0A024R4E3	ENSG00000069424
ENSG00000069431	2.19295	3.22529e-08	2.67868e-07	30.8319	131.505	63.3876	202.154	37.6229	272.929	23.6356	109.124	ABCC9	up	A0A024RAV7	ENSG00000069431
ENSG00000069482	-0.289601	0.276902	0.390217	1621.76	1111.89	1392.74	1105.81	1067.77	922.429	1940.27	1787.61	GAL	ns	P22466	ENSG00000069482
ENSG00000069493	-1.74711	1.07369e-05	5.56021e-05	200.408	42.6257	62.4948	37.0482	133.472	29.3657	180.49	62.9996	CLEC2D	down	Q9UHP7	ENSG00000069493
ENSG00000069509	0.252782	0.398031	0.51596	1749.71	1715	968.669	1440.05	1096.44	1363.78	2046.63	2463.73	FUNDC1	ns	Q8IVP5	ENSG00000069509
ENSG00000069535	0.645514	0.0111505	0.0272653	89.4126	154.178	116.062	161.079	159.449	231.471	95.6168	177.749	MAOB	ns	P27338	ENSG00000069535
ENSG00000069667	-0.28734	0.136684	0.222777	217.365	245.778	333.901	245.646	302.775	261.7	298.668	193.499	RORA	ns	A0A0C4DFP5	ENSG00000069667
ENSG00000069696	-2.49556	5.46928e-07	3.64275e-06	98.6622	17.2316	37.4969	16.1079	68.0796	18.1377	206.275	21.3748	DRD4	down	A0A0G2JM26	ENSG00000069696
ENSG00000069702	0.280473	0.243462	0.353203	1419.81	1928.13	2279.27	2628.01	1667.95	2379.49	1535.24	1448.99	TGFBR3	ns	A0A0A8KWK3	ENSG00000069702
ENSG00000069812	0.863793	0.00398802	0.0111	41.6231	60.7642	40.1752	64.4317	32.2482	103.644	42.9739	55.1246	HES2	ns	Q9Y543	ENSG00000069812
ENSG00000069849	0.0213126	0.888968	0.924643	4788.2	5378.09	6140.56	5671.6	5430.24	4491.23	4729.27	5865.71	ATP1B3	ns	P54709	ENSG00000069849
ENSG00000069869	0.30277	0.420313	0.537502	719.926	1285.12	1468.63	1374.81	1385.78	1593.52	478.084	746.995	NEDD4	ns	P46934	ENSG00000069869
ENSG00000069943	-0.371258	0.0298914	0.063326	317.569	235.801	249.086	190.073	293.817	202.969	234.208	215.998	PIGB	ns	Q92521	ENSG00000069943
ENSG00000069956	0.207998	0.531904	0.642576	1257.94	2095.01	2676.56	2431.49	2243.04	2312.98	978.73	1428.74	MAPK6	ns	Q16659	ENSG00000069956
ENSG00000069966	-0.0607433	0.618839	0.716515	778.507	777.238	884.748	827.142	907.429	861.107	782.124	751.495	GNB5	ns	A0A024R5R9	ENSG00000069966
ENSG00000069974	-0.498695	0.00236451	0.00700586	527.226	328.308	393.717	268.197	410.269	342.888	429.739	303.748	RAB27A	ns	A2RU94	ENSG00000069974
ENSG00000069998	0.407654	0.0883579	0.15638	2022.58	3379.22	3183.66	3482.53	2971.31	3486.75	1648.05	2688.73	HDHD5	ns	Q9BXW7	ENSG00000069998
ENSG00000070010	-0.0698681	0.721154	0.799274	3977.32	3509.81	3105.1	3406.83	2853.97	2762.97	4374.74	3953.22	UFD1	ns	Q92890	ENSG00000070010
ENSG00000070018	0.539194	0.143395	0.231366	1364.31	2255.53	3063.14	4091.41	2181.23	3394.33	1202.19	1610.99	LRP6	ns	O75581	ENSG00000070018
ENSG00000070047	0.881188	3.3933e-07	2.35277e-06	1612.51	2817.83	1790.03	4013.29	1766.49	3047.13	2170.18	3642.72	PHRF1	ns	A0A024RCA1	ENSG00000070047
ENSG00000070061	-0.203292	0.633322	0.728954	2241.48	2664.56	5606.68	4179.2	3971.9	2994.44	1350.45	1601.99	ELP1	ns	B4E3I9	ENSG00000070061
ENSG00000070081	-1.44934	0.000128882	0.000530582	6104.72	1613.43	2138.21	1238.7	2966.84	1596.98	7198.12	2291.61	NUCB2	down	Q2L696	ENSG00000070081
ENSG00000070087	-1.25801	2.11293e-17	6.06936e-16	5375.55	2516.73	6492.32	2326.79	6491.74	2347.53	4697.04	2451.36	PFN2	down	P35080	ENSG00000070087
ENSG00000070159	0.250269	0.487786	0.60118	541.101	888.79	1200.79	1154.13	919.97	1189.31	478.084	503.996	PTPN3	ns	B7Z9V1	ENSG00000070159
ENSG00000070182	-0.57334	0.0561495	0.107698	377.691	284.776	679.408	410.752	480.14	398.165	378.17	193.499	SPTB	ns	P11277	ENSG00000070182
ENSG00000070193	1.04842	0.206919	0.309666	7.70799	9.06929	17.8557	31.4105	14.3325	33.6842	0	8.99994	FGF10	ns	O15520	ENSG00000070193
ENSG00000070214	-1.07571	6.55039e-07	4.28512e-06	2480.43	1451.09	4118.41	1475.49	3081.5	1791.31	2703.06	1157.62	SLC44A1	down	Q8WWI5	ENSG00000070214
ENSG00000070269	-0.848242	6.11208e-05	0.000271015	596.598	397.235	826.717	404.309	813.372	445.668	546.842	299.248	TMEM260	ns	B3KN73	ENSG00000070269
ENSG00000070366	0.589388	0.178287	0.274736	542.642	1257.91	1411.49	1650.26	1131.37	1389.69	294.371	789.744	SMG6	ns	Q86US8	ENSG00000070366
ENSG00000070367	0.297327	0.359871	0.478442	2603.76	3824.52	4807.64	5345.41	3868.89	4533.55	1937.05	2540.23	EXOC5	ns	O00471	ENSG00000070367
ENSG00000070371	-1.36918	1.98122e-18	6.40361e-17	857.128	387.259	1087.41	365.65	953.114	398.165	861.626	303.748	CLTCL1	down	P53675	ENSG00000070371
ENSG00000070388	1.53603	0.000320288	0.00119729	10.7912	26.3009	14.2845	23.3565	7.16627	32.8205	11.8178	46.1247	FGF22	up	K7ELB9	ENSG00000070388
ENSG00000070404	-0.492288	0.00741965	0.0190831	329.902	183.2	279.441	219.068	232.904	168.421	242.802	197.999	FSTL3	ns	A0A024R1Y8	ENSG00000070404
ENSG00000070413	-0.657068	5.08007e-05	0.000229625	3812.37	2513.1	4942.45	3207.89	4505.79	2876.11	3958.97	2323.11	DGCR2	ns	P98153	ENSG00000070413
ENSG00000070423	-0.644634	0.0306573	0.0646804	4908.45	2309.95	2457.83	2141.55	3325.15	1957.14	5133.23	3713.6	RNF126	ns	A0A024R206	ENSG00000070423
ENSG00000070444	0.462916	0.0225551	0.0500055	823.213	1046.6	991.882	1545.56	956.697	1369.82	783.199	938.243	MNT	ns	Q99583	ENSG00000070444
ENSG00000070476	-0.40524	0.185256	0.283282	948.082	865.21	1415.06	946.341	1347.26	1020.03	680.061	483.747	ZXDC	ns	Q2QGD7	ENSG00000070476
ENSG00000070495	0.443061	0.0157095	0.0367073	1122.28	1350.42	1023.13	1847.58	1341.88	1403.51	1308.55	1920.36	JMJD6	ns	Q6NYC1	ENSG00000070495
ENSG00000070501	-0.176629	0.232874	0.340141	1177.78	900.58	980.276	862.579	972.821	861.107	1093.68	1112.62	POLB	ns	P06746	ENSG00000070501
ENSG00000070526	2.26993	0.00264885	0.0077391	9.24958	24.4871	0	16.1079	3.58313	32.8205	5.37173	8.99994	ST6GALNAC1	up	Q9NSC7	ENSG00000070526
ENSG00000070540	-0.492351	0.00402506	0.0111933	383.858	256.661	332.115	190.879	330.544	254.791	295.445	250.873	WIPI1	ns	B4DX63	ENSG00000070540
ENSG00000070601	1.00457	6.24423e-07	4.10076e-06	106.37	202.245	92.8494	188.463	76.1416	218.516	120.327	179.999	FRMPD1	up	Q5SYB0	ENSG00000070601
ENSG00000070610	0.150355	0.359981	0.478522	1469.14	1788.46	1823.96	2057.79	1795.15	1868.18	1406.32	1495.11	GBA2	ns	Q9HCG7	ENSG00000070610
ENSG00000070614	0.399138	0.153708	0.244739	2488.14	4012.25	4696.93	5599.11	3773.04	4435.09	2213.15	3325.48	NDST1	ns	B7Z1Q0	ENSG00000070614
ENSG00000070669	-0.540813	0.0543886	0.104952	39989	27823.7	25638	13562.9	35171.2	22683.3	39776.6	32559.5	ASNS	ns	P08243	ENSG00000070669
ENSG00000070718	-0.123501	0.658312	0.748071	1268.73	1474.67	1729.32	1469.85	1924.14	1466.56	879.89	915.744	AP3M2	ns	P53677	ENSG00000070718
ENSG00000070731	-0.525315	0.0446004	0.0889307	135.661	89.786	90.1711	78.1234	117.348	57.0041	134.293	106.874	ST6GALNAC2	ns	A0A024R8M1	ENSG00000070731
ENSG00000070756	-0.872623	0.000108027	0.000452231	51426.1	28967.3	38415.6	19942.4	42892.8	24802.8	63048	33215.4	PABPC1	ns	A0A024R9C1	ENSG00000070756
ENSG00000070759	0.234676	0.418275	0.535549	257.447	411.746	447.284	433.303	397.728	397.301	194.457	285.748	TESK2	ns	B4DFN2	ENSG00000070759
ENSG00000070761	0.14299	0.353881	0.47227	2138.2	2179.35	2005.19	2103.69	2105.09	1995.14	2045.56	2882.23	CFAP20	ns	Q9Y6A4	ENSG00000070761
ENSG00000070770	-0.485928	3.4934e-08	2.88255e-07	6356.01	4312.45	5750.41	4328.2	5770.64	4125.88	6052.87	4316.59	CSNK2A2	ns	P19784	ENSG00000070770
ENSG00000070778	0.401874	0.165666	0.259569	342.235	532.367	532.099	679.754	587.634	709.096	291.148	397.122	PTPN21	ns	Q16825	ENSG00000070778
ENSG00000070785	-0.752678	1.88114e-06	1.12927e-05	2582.18	1400.3	2451.58	1504.48	2697.2	1252.36	1931.67	1578.36	EIF2B3	ns	Q9NR50	ENSG00000070785
ENSG00000070814	-0.352715	0.150173	0.240232	25652.2	15248.2	14108.6	17212.9	17337	15043.9	28382.1	19433.1	TCOF1	ns	Q13428	ENSG00000070814
ENSG00000070831	0.799724	5.15489e-06	2.84838e-05	8292.25	18272.8	12823	18135.9	9675.36	15981.9	8635.6	16248.3	CDC42	ns	A0A024RAE4	ENSG00000070831
ENSG00000070882	-0.239694	0.304031	0.420932	968.123	970.414	1562.37	1258.83	1425.19	1061.48	917.492	838.119	OSBPL3	ns	Q9H4L5	ENSG00000070882
ENSG00000070886	-2.12283	1.47319e-22	7.66783e-21	588.89	136.039	606.2	120.004	599.279	127.827	763.86	205.874	EPHA8	down	P29322	ENSG00000070886
ENSG00000070950	-0.108188	0.635577	0.730713	1119.2	1020.29	1439.17	1361.12	1341.88	1049.39	793.942	924.743	RAD18	ns	Q9NS91	ENSG00000070950
ENSG00000070961	0.00899695	0.959597	0.972448	4105.27	3944.23	5357.59	5507.3	4256.76	5107.05	4588.53	3864.35	ATP2B1	ns	P20020	ENSG00000070961
ENSG00000071051	-0.471105	0.00345596	0.00979899	2178.28	1642.45	1816.81	1121.92	2047.76	1502.83	2030.51	1556.99	NCK2	ns	A0A0S2Z4M6	ENSG00000071051
ENSG00000071054	0.0585298	0.658694	0.748453	6799.99	6741.2	7023.52	7343.6	5619.25	7337.11	7072.42	6187.46	MAP4K4	ns	O95819	ENSG00000071054
ENSG00000071073	0.235671	0.522835	0.633907	571.933	979.483	1379.35	1310.38	1070.46	1254.95	498.497	601.871	MGAT4A	ns	Q9UM21	ENSG00000071073
ENSG00000071082	-0.777161	0.0216402	0.0482741	46033.6	22527.2	22597.2	14213.6	26337.8	16761.8	51115.3	31739.4	RPL31	ns	P62899	ENSG00000071082
ENSG00000071127	0.374125	0.0454499	0.0903229	3796.95	6207.93	5689.7	6198.33	5055.8	5844.64	3603.36	5271.71	WDR1	ns	O75083	ENSG00000071127
ENSG00000071189	0.179101	0.54719	0.656765	801.631	1359.49	1838.24	1758.99	1510.29	1608.21	944.351	1043.99	SNX13	ns	A0A024R9Z9	ENSG00000071189
ENSG00000071205	-0.325148	0.043229	0.0866172	878.71	742.775	829.395	691.03	936.094	600.27	670.392	610.871	ARHGAP10	ns	A1A4S6	ENSG00000071205
ENSG00000071242	-2.76085	7.72002e-28	6.1702e-26	1503.06	292.031	2704.24	215.041	2118.53	291.066	1617.97	375.747	RPS6KA2	down	Q15349	ENSG00000071242
ENSG00000071243	1.21864	1.17121e-15	2.76204e-14	1046.74	2894.92	1392.74	2842.24	1194.98	2377.76	1031.37	2752.86	ING3	up	Q9NXR8	ENSG00000071243
ENSG00000071246	-0.803354	0.00672482	0.0175265	852.503	713.753	2026.62	1059.1	1479.83	851.606	1217.23	571.496	VASH1	ns	Q7L8A9	ENSG00000071246
ENSG00000071282	2.00718	5.8396e-40	1.06236e-37	257.447	1065.64	228.552	874.66	267.839	1064.94	280.404	1151.99	LMCD1	up	Q9NZU5	ENSG00000071282
ENSG00000071462	0.014767	0.949265	0.965981	4462.92	4639.85	4313.93	4395.85	3768.56	3607.67	6219.39	6315.71	BUD23	ns	O43709	ENSG00000071462
ENSG00000071537	0.0473078	0.898584	0.931554	1902.33	2582.93	3777.36	3603.34	3606.43	3357.19	1413.84	1514.24	SEL1L	ns	Q9UBV2	ENSG00000071537
ENSG00000071539	-0.0249835	0.864365	0.907852	2814.96	3170.62	3551.49	3133.8	3515.95	2907.21	2632.15	3092.6	TRIP13	ns	Q15645	ENSG00000071539
ENSG00000071553	0.81578	2.39846e-07	1.70889e-06	5959.81	11210.5	7366.35	11291.7	7420.67	11367.1	5088.1	11613.3	ATP6AP1	ns	Q15904	ENSG00000071553
ENSG00000071564	-0.405798	0.00124855	0.00399897	4879.16	3421.84	4836.2	4076.92	4922.33	3676.76	5697.26	4174.85	TCF3	ns	P15923	ENSG00000071564
ENSG00000071575	-0.515733	0.00466969	0.0127557	719.926	531.46	990.096	668.479	801.726	643.455	789.645	465.747	TRIB2	ns	Q92519	ENSG00000071575
ENSG00000071626	-1.29409	1.01852e-14	2.12398e-13	11135	4481.14	9617.95	4660.83	9975.45	3447.88	12428	5009.59	DAZAP1	down	A0A0S2Z569	ENSG00000071626
ENSG00000071655	-0.581739	0.00216736	0.00651067	8545.07	5151.36	5653.99	5293.87	7660.74	4330.58	9033.1	5864.58	MBD3	ns	O95983	ENSG00000071655
ENSG00000071794	-0.147209	0.564032	0.670534	5202.89	5604.82	8657.31	6923.19	8132.82	6574.47	4445.65	4773.34	HLTF	ns	A0A0C4DGA6	ENSG00000071794
ENSG00000071859	-0.792795	0.0212953	0.0476381	11460.2	5212.12	4396.06	3603.34	6846.47	4114.66	11986.5	7093.07	FAM50A	ns	Q14320	ENSG00000071859
ENSG00000071889	-1.67978	2.52811e-16	6.47345e-15	3200.36	894.232	2220.35	691.03	2789.47	892.2	3313.28	1120.49	FAM3A	down	P98173	ENSG00000071889
ENSG00000071894	0.0269868	0.833389	0.88505	4376.59	5134.12	5181.71	4876.67	5532.36	5673.63	4951.66	4740.72	CPSF1	ns	Q10570	ENSG00000071894
ENSG00000071909	4.15481	2.43123e-10	2.76931e-09	3.08319	35.3702	1.78557	24.1619	0.895784	38.0027	2.14869	34.8748	MYO3B	up	B7ZM71	ENSG00000071909
ENSG00000071967	-0.969445	9.38321e-06	4.91467e-05	474.812	274.799	517.814	194.906	574.197	259.109	331.973	241.873	CYBRD1	ns	Q53TN4	ENSG00000071967
ENSG00000071994	-0.509523	0.0158569	0.0369975	7297.92	4988.11	5509.36	3558.24	5613.88	4063.7	7782.57	5797.08	PDCD2	ns	A0A087WYJ3	ENSG00000071994
ENSG00000072041	-0.628714	0.0603763	0.114484	2071.91	1682.35	4699.61	2491.09	3433.54	2260.3	1808.13	1336.49	SLC6A15	ns	Q8IXG2	ENSG00000072041
ENSG00000072042	-0.889178	0.0025977	0.0076048	6827.73	2952.05	3766.65	2376.72	4094.63	2796.65	8082.31	4169.22	RDH11	ns	Q8TC12	ENSG00000072042
ENSG00000072062	-1.0572	7.57969e-08	5.88088e-07	5568.25	2650.95	4306.78	1806.5	4554.16	2480.54	5964.77	2863.1	PRKACA	down	P17612	ENSG00000072062
ENSG00000072071	0.104066	0.609595	0.709251	6662.78	6167.12	5259.38	6913.52	4785.28	6766.21	8456.18	7196.57	ADGRL1	ns	O94910	ENSG00000072071
ENSG00000072110	0.235948	0.17764	0.273938	3655.13	5649.26	5937.01	5215.75	4154.64	5506.94	4719.6	5380.84	ACTN1	ns	A0A024R694	ENSG00000072110
ENSG00000072121	0.765319	0.0177746	0.0407991	545.725	1264.26	1137.41	1750.13	833.975	1340.46	509.24	791.994	ZFYVE26	ns	Q68DK2	ENSG00000072121
ENSG00000072133	-0.29421	0.150922	0.241187	676.761	741.868	1121.34	791.704	909.22	805.83	853.031	565.871	RPS6KA6	ns	Q9UK32	ENSG00000072133
ENSG00000072134	-0.298731	0.179073	0.275615	846.337	807.167	1154.37	880.298	1156.46	855.061	706.92	599.621	EPN2	ns	O95208	ENSG00000072134
ENSG00000072135	-1.04485	1.37435e-12	2.1841e-11	1771.3	841.63	1650.76	669.284	1705.57	957.841	1790.94	885.369	PTPN18	down	Q99952	ENSG00000072135
ENSG00000072163	-0.0396026	0.879779	0.918285	94.0374	74.3682	54.4598	61.2101	77.9332	94.1431	88.0964	74.2495	LIMS2	ns	B3KNZ3	ENSG00000072163
ENSG00000072182	-1.86748	0.00718184	0.0185589	20.0408	7.25543	4.46391	3.22158	16.1241	6.04589	29.0074	2.24998	ASIC4	down	Q96FT7	ENSG00000072182
ENSG00000072195	0.431367	0.0141504	0.033561	672.136	784.493	465.14	817.477	605.55	849.015	741.299	895.494	SPEG	ns	Q15772	ENSG00000072195
ENSG00000072201	0.493469	0.0235525	0.0518647	135.661	214.942	153.559	161.885	169.303	196.059	102.063	219.373	LNX1	ns	Q8TBB1	ENSG00000072201
ENSG00000072210	0.368422	0.0630809	0.118658	2216.82	3467.19	3453.28	3864.29	2763.49	3254.41	2093.9	3008.23	ALDH3A2	ns	P51648	ENSG00000072210
ENSG00000072274	0.694579	0.143841	0.231987	1632.55	4984.48	7646.68	9677.64	4319.47	6597.79	1881.18	3795.72	TFRC	ns	P02786	ENSG00000072274
ENSG00000072310	0.933165	2.47689e-13	4.37682e-12	2374.06	5023.48	2753.34	4440.15	2664.06	5376.52	2333.48	4498.84	SREBF1	ns	P36956	ENSG00000072310
ENSG00000072364	0.620062	0.133647	0.218628	2525.14	5330.02	6631.59	8891.57	4760.19	7122.92	2026.22	3161.23	AFF4	ns	Q9UHB7	ENSG00000072364
ENSG00000072401	0.712489	0.000110719	0.000462287	1105.33	1897.3	1240.97	1919.26	1347.26	1729.12	802.537	1824.74	UBE2D1	ns	A0A087WW00	ENSG00000072401
ENSG00000072415	0.788855	0.0556988	0.107006	986.622	2988.33	2995.29	4064.83	2125.69	3452.2	915.343	1631.24	MPP5	ns	Q8N3R9	ENSG00000072415
ENSG00000072422	-0.785443	0.01475	0.0347544	519.518	435.326	1042.77	422.833	900.263	544.993	441.556	282.373	RHOBTB1	ns	A0A024QZL4	ENSG00000072422
ENSG00000072501	-0.26424	0.408873	0.526562	10473.6	12374.1	23570.4	16001.6	18548.1	15114.7	10130	8735.56	SMC1A	ns	G8JLG1	ENSG00000072501
ENSG00000072506	0.142097	0.508605	0.621109	5030.23	5390.78	4495.16	5010.37	3793.64	3921.19	5796.1	6771.33	HSD17B10	ns	Q99714	ENSG00000072506
ENSG00000072518	0.656321	3.85262e-10	4.27616e-09	2349.39	3679.41	2473.9	4257.32	2541.34	3615.44	2435.54	3896.97	MARK2	ns	Q7KZI7	ENSG00000072518
ENSG00000072571	-1.24375	8.14038e-12	1.14336e-10	4088.32	2159.4	5758.45	1823.42	5424.87	2175.65	3808.56	1900.11	HMMR	down	O75330	ENSG00000072571
ENSG00000072609	0.086575	0.412968	0.530355	929.583	1036.62	946.35	1020.44	1044.48	1007.07	1008.81	1112.62	CHFR	ns	Q96EP1	ENSG00000072609
ENSG00000072657	-0.633713	0.00976217	0.0242178	559.6	426.257	876.713	576.664	749.771	445.668	550.065	314.998	TRHDE	ns	Q9UKU6	ENSG00000072657
ENSG00000072682	0.515234	0.0058245	0.0155044	1100.7	1613.43	1272.22	1592.27	1489.69	2217.98	1053.93	1606.49	P4HA2	ns	O15460	ENSG00000072682
ENSG00000072736	0.346397	0.213826	0.317367	1228.65	1439.3	1821.28	2375.11	1040.9	1514.93	1030.3	1181.24	NFATC3	ns	B5B2S0	ENSG00000072736
ENSG00000072756	-0.629161	0.000332084	0.00123799	411.606	304.728	579.416	312.494	500.743	273.792	454.449	371.247	TRNT1	ns	Q96Q11	ENSG00000072756
ENSG00000072778	-0.0378836	0.810527	0.867766	2292.35	2017.01	1595.4	1821	2220.65	2010.69	2129.35	2173.48	ACADVL	ns	P49748	ENSG00000072778
ENSG00000072786	0.192735	0.429809	0.546328	1239.44	1712.28	2073.04	2122.22	1711.84	1891.5	1145.25	1327.49	STK10	ns	O94804	ENSG00000072786
ENSG00000072803	-0.0113726	0.976739	0.984521	2289.27	3456.31	5412.05	3974.63	4446.67	4117.25	1545.98	2039.61	FBXW11	ns	Q9UKB1	ENSG00000072803
ENSG00000072818	0.135671	0.667632	0.756367	147.993	144.202	88.3855	142.555	88.6826	116.599	204.126	176.624	ACAP1	ns	Q15027	ENSG00000072818
ENSG00000072832	-0.843561	6.84839e-06	3.68397e-05	379.233	194.083	376.754	254.505	441.621	262.564	529.653	251.998	CRMP1	ns	B3KT07	ENSG00000072832
ENSG00000072840	-0.628424	0.0289513	0.06166	317.569	290.217	681.193	315.715	593.905	399.028	356.683	257.623	EVC	ns	P57679	ENSG00000072840
ENSG00000072849	0.700415	8.39329e-05	0.000360046	1597.09	2464.13	1216.86	1985.3	1400.11	2170.47	1643.75	2896.85	DERL2	ns	I3L3R8	ENSG00000072849
ENSG00000072858	0.875923	0.00992616	0.0245672	40.0815	56.2296	35.7113	64.4317	20.603	87.2335	42.9739	44.9997	SIDT1	ns	Q9NXL6	ENSG00000072858
ENSG00000072864	0.618249	0.00258557	0.0075774	1034.41	2083.22	1493.63	1936.98	1563.14	2344.94	1089.39	1591.86	NDE1	ns	Q9NXR1	ENSG00000072864
ENSG00000072952	2.09152	2.41865e-07	1.72135e-06	10.7912	45.3464	15.1773	35.4374	12.541	52.6856	4.29739	51.7496	MRVI1	up	Q9Y6F6	ENSG00000072952
ENSG00000072954	-1.04517	1.09893e-06	6.88255e-06	493.311	203.152	304.439	184.436	381.604	194.332	510.315	236.248	TMEM38A	down	Q9H6F2	ENSG00000072954
ENSG00000072958	-0.357527	0.0146389	0.0345608	3644.34	2828.71	3086.35	2323.57	3632.4	2400.22	3262.79	3083.6	AP1M1	ns	Q59EK3	ENSG00000072958
ENSG00000073008	-0.0669028	0.653459	0.744161	2552.88	2036.96	2173.93	2255.91	2546.71	2375.17	1883.33	2071.11	PVR	ns	P15151	ENSG00000073008
ENSG00000073050	-1.35007	1.56464e-09	1.58724e-08	3414.64	1051.13	1995.37	906.876	2458.03	1014.84	3191.88	1365.74	XRCC1	down	B2RCY5	ENSG00000073050
ENSG00000073060	-0.984279	4.68224e-14	9.01615e-13	2441.89	1195.33	2920.29	1413.47	2530.59	1215.22	2505.38	1434.36	SCARB1	ns	Q8WTV0	ENSG00000073060
ENSG00000073111	0.572374	0.0300229	0.0635172	9910.93	21190.4	19966.2	23888.9	14503.6	18871.8	9700.27	16469.9	MCM2	ns	P49736	ENSG00000073111
ENSG00000073150	-2.66091	4.85261e-25	3.06936e-23	783.131	105.204	560.668	104.702	590.321	94.1431	977.655	157.499	PANX2	down	Q96RD6	ENSG00000073150
ENSG00000073169	-1.26252	3.09667e-23	1.74492e-21	1230.19	563.203	1108.84	484.043	1315.01	514.764	1357.97	527.621	SELENOO	down	Q9BVL4	ENSG00000073169
ENSG00000073282	5.00295	1.32903e-09	1.3649e-08	0	37.1841	0	38.659	0.895784	25.0472	3.22304	33.7498	TP63	up	Q9H3D4	ENSG00000073282
ENSG00000073331	-1.35883	1.81537e-18	5.88748e-17	464.021	188.641	465.14	172.355	535.679	178.785	393.211	185.624	ALPK1	down	Q96QP1	ENSG00000073331
ENSG00000073350	0.829417	0.00037773	0.00138971	371.525	781.773	450.855	673.311	330.544	788.556	629.567	925.868	LLGL2	ns	Q6P1M3	ENSG00000073350
ENSG00000073417	-0.0712734	0.647559	0.73915	1176.24	1337.72	1575.76	1375.62	1452.07	1327.5	1206.49	1111.49	PDE8A	ns	O60658	ENSG00000073417
ENSG00000073464	1.26241	0.000269786	0.00102638	44.7063	155.992	67.8515	148.998	62.7049	116.599	30.0817	73.1245	CLCN4	up	P51793	ENSG00000073464
ENSG00000073536	0.129676	0.442953	0.558722	1734.3	2088.66	2471.22	2551.5	2136.44	2049.56	1758.71	2176.86	NLE1	ns	Q9NVX2	ENSG00000073536
ENSG00000073578	0.283165	0.0441057	0.0880639	5896.61	8412.67	8009.15	8562.97	7425.15	8491.01	6175.34	8011.07	SDHA	ns	P31040	ENSG00000073578
ENSG00000073584	0.129867	0.403827	0.521492	5261.47	5067.92	3795.22	4545.66	4603.43	5101.86	5087.03	5794.83	SMARCE1	ns	A0A024R1S7	ENSG00000073584
ENSG00000073598	-1.14747	0.0310713	0.0654237	20.0408	6.3485	10.7134	8.85936	34.0398	7.77328	15.0408	13.4999	FNDC8	ns	Q8TC99	ENSG00000073598
ENSG00000073605	-0.958251	0.00957545	0.023829	152.618	63.485	87.4927	71.6803	143.325	85.5061	276.107	119.249	GSDMB	ns	Q8TAX9	ENSG00000073605
ENSG00000073614	-0.232134	0.381899	0.500208	4535.38	3394.63	4111.26	4859.76	2860.24	3725.99	6656.65	3481.85	KDM5A	ns	P29375	ENSG00000073614
ENSG00000073670	0.694883	0.00175435	0.00539531	813.963	1728.61	1361.49	1802.48	1261.26	1882	807.909	1463.61	ADAM11	ns	B4DKD2	ENSG00000073670
ENSG00000073711	-0.261424	0.257188	0.368747	479.437	381.817	657.981	524.313	609.133	449.123	356.683	400.497	PPP2R3A	ns	Q06190	ENSG00000073711
ENSG00000073712	0.34598	0.224958	0.330676	3332.93	5470.59	5390.62	5329.31	5186.59	5759.14	2278.69	4019.6	FERMT2	ns	Q96AC1	ENSG00000073712
ENSG00000073737	0.179199	0.740756	0.814547	57.0391	80.7167	28.5691	10.4702	57.3302	66.5047	35.4534	43.8747	DHRS9	ns	Q9BPW9	ENSG00000073737
ENSG00000073756	1.51355	3.55366e-09	3.42148e-08	44.7063	121.528	53.567	136.917	30.4566	116.599	37.6021	97.8743	PTGS2	up	P35354	ENSG00000073756
ENSG00000073792	0.316919	0.022967	0.0507713	5605.25	7599.16	5809.34	7773.68	7100.88	7604.86	5293.3	6682.45	IGF2BP2	ns	Q9Y6M1	ENSG00000073792
ENSG00000073803	-0.896574	0.0185087	0.0422053	4219.35	1773.05	1666.83	1378.03	1863.23	1413.87	5208.43	2395.11	MAP3K13	ns	O43283	ENSG00000073803
ENSG00000073849	-0.526115	0.0731808	0.133809	772.34	655.71	1338.28	705.527	1014.03	773.873	574.775	434.247	ST6GAL1	ns	P15907	ENSG00000073849
ENSG00000073861	1.4764	0.000971196	0.003212	7.70799	19.9524	12.499	20.1349	7.16627	27.6383	9.66912	37.1247	TBX21	up	Q9UL17	ENSG00000073861
ENSG00000073910	0.257546	0.348111	0.466631	152.618	226.732	273.192	206.987	223.05	340.297	161.152	196.874	FRY	ns	Q5TBA9	ENSG00000073910
ENSG00000073921	0.0713752	0.713327	0.793129	4552.34	5110.54	5372.77	5294.67	5998.17	5077.68	3383.12	4804.84	PICALM	ns	A0A024R5L7	ENSG00000073921
ENSG00000073969	0.374792	0.195819	0.296093	1137.7	2094.1	2236.42	2283.3	1948.33	2092.74	941.127	1654.86	NSF	ns	P46459	ENSG00000073969
ENSG00000074047	-1.21649	6.88317e-21	2.94144e-19	730.717	320.146	836.537	343.904	840.245	323.023	770.306	383.622	GLI2	down	P10070	ENSG00000074047
ENSG00000074054	0.418686	0.0135922	0.0324466	2426.47	3666.71	3109.56	4048.73	3113.74	3806.32	2273.32	3082.48	CLASP1	ns	Q7Z460	ENSG00000074054
ENSG00000074071	0.11101	0.684396	0.769586	8999.84	8219.5	5714.7	6542.23	5938.15	6306.72	9726.06	11739.3	MRPS34	ns	C9JJ19	ENSG00000074071
ENSG00000074181	-0.106576	0.747765	0.819889	1555.47	1766.7	3570.24	2361.42	2615.69	3142.13	1664.16	1466.99	NOTCH3	ns	Q9UM47	ENSG00000074181
ENSG00000074201	-1.06562	3.0457e-16	7.68546e-15	6107.81	3078.12	6285.19	2575.66	5870.07	2686.1	6274.18	3386.23	CLNS1A	down	P54105	ENSG00000074201
ENSG00000074211	-1.68325	8.83649e-07	5.64153e-06	175.742	86.1582	274.977	75.7072	224.842	69.0958	159.003	28.1248	PPP2R2C	down	Q9Y2T4	ENSG00000074211
ENSG00000074219	-0.238354	0.0698458	0.129082	1475.31	1130.94	1191.87	1056.68	1177.06	1171.17	1421.36	1100.24	TEAD2	ns	A0A024QZE2	ENSG00000074219
ENSG00000074266	-0.323317	0.029263	0.0622058	1222.49	1016.67	1432.02	1234.67	1477.15	1015.71	1176.41	976.493	EED	ns	O75530	ENSG00000074266
ENSG00000074276	-1.51572	0.000161899	0.000650115	29.2903	8.16236	26.7835	17.7187	36.7271	11.2281	46.1969	11.2499	CDHR2	down	Q9BYE9	ENSG00000074276
ENSG00000074317	-0.641295	0.142521	0.230286	1282.61	617.619	525.849	429.276	570.614	579.541	1879.03	1103.62	SNCB	ns	Q16143	ENSG00000074317
ENSG00000074319	-0.155029	0.196213	0.296547	2002.53	2094.1	2178.39	1753.35	2183.92	2059.92	2392.57	1960.86	TSG101	ns	Q99816	ENSG00000074319
ENSG00000074356	0.812113	5.47978e-05	0.0002456	2215.28	4451.21	3153.31	5699.79	2978.48	4974.9	2321.66	3610.1	NCBP3	ns	Q53F19	ENSG00000074356
ENSG00000074370	1.27505	1.10517e-15	2.60951e-14	345.318	779.959	364.255	771.57	288.442	881.836	398.583	946.118	ATP2A3	up	A8K9K1	ENSG00000074370
ENSG00000074410	-1.03259	1.00595e-06	6.35651e-06	1085.28	483.393	906.175	513.843	816.059	525.128	1467.56	566.996	CA12	down	O43570	ENSG00000074410
ENSG00000074416	0.109278	0.605659	0.706005	200.408	225.825	206.233	191.684	161.241	248.745	275.033	242.998	MGLL	ns	Q99685	ENSG00000074416
ENSG00000074527	-0.629258	0.00707366	0.018319	272.863	222.198	399.074	158.663	342.189	253.927	249.248	183.374	NTN4	ns	A8K3H6	ENSG00000074527
ENSG00000074582	-0.131268	0.409218	0.526744	2058.03	2021.54	2375.7	2012.69	2002.08	1661.75	2431.25	2402.98	BCS1L	ns	A0A024R467	ENSG00000074582
ENSG00000074590	0.545983	0.125457	0.207956	454.771	746.402	844.573	1054.26	656.609	1049.39	312.635	463.497	NUAK1	ns	A0A024RBL3	ENSG00000074590
ENSG00000074603	-0.888273	4.00717e-08	3.26696e-07	1398.23	862.489	2006.08	988.221	1767.38	996.707	1606.15	815.619	DPP8	ns	A0A024R5Z6	ENSG00000074603
ENSG00000074621	-0.567814	0.0624777	0.117803	494.853	441.674	890.997	493.708	756.041	519.082	413.623	269.998	SLC24A1	ns	B4DUG1	ENSG00000074621
ENSG00000074657	0.446433	0.0440075	0.0879438	591.973	924.16	761.544	1092.92	879.66	1157.36	605.931	696.37	ZNF532	ns	A0A024R283	ENSG00000074657
ENSG00000074660	-1.5041	0.00354594	0.0100228	18.4992	4.53464	13.3917	5.63777	12.541	7.77328	20.4126	4.49997	SCARF1	down	A8K6Z5	ENSG00000074660
ENSG00000074695	-0.491197	0.0866712	0.153923	4509.17	3727.48	8485.01	5425.15	7177.02	5015.49	4171.69	3151.1	LMAN1	ns	A0A024R2A7	ENSG00000074695
ENSG00000074696	0.223627	0.415833	0.533175	5078.02	7678.97	9819.72	9923.29	8828.84	8311.36	4611.09	7178.57	HACD3	ns	Q9P035	ENSG00000074696
ENSG00000074706	2.74756	1.29513e-18	4.28761e-17	21.5824	210.407	39.2824	236.786	29.5609	249.609	30.0817	121.499	IPCEF1	up	Q8WWN9	ENSG00000074706
ENSG00000074755	0.0731154	0.766796	0.834748	1285.69	1715.91	2243.56	2142.35	1870.4	1929.5	1326.82	1290.37	ZZEF1	ns	O43149	ENSG00000074755
ENSG00000074800	-0.163088	0.213918	0.317428	74417.5	64849	85275	69901.9	72066.7	59922.5	72204.7	76803.2	ENO1	ns	P06733	ENSG00000074800
ENSG00000074842	0.330973	0.0876138	0.155265	4279.47	5371.74	3352.4	4999.09	4684.05	4530.96	4967.78	6839.95	MYDGF	ns	Q969H8	ENSG00000074842
ENSG00000074855	-0.0604512	0.618687	0.716383	585.807	561.389	664.23	571.831	619.882	661.593	640.31	615.371	ANO8	ns	Q9HCE9	ENSG00000074855
ENSG00000074935	-0.162035	0.278825	0.392434	1225.57	1205.31	1106.16	989.026	1505.81	1157.36	1226.9	1176.74	TUBE1	ns	Q9UJT0	ENSG00000074935
ENSG00000074964	-0.361299	0.039313	0.0799571	417.773	377.282	476.746	308.467	562.552	443.941	461.969	366.747	ARHGEF10L	ns	Q9HCE6	ENSG00000074964
ENSG00000074966	3.0881	4.26448e-10	4.69781e-09	3.08319	48.0672	5.3567	40.2698	5.3747	32.8205	3.22304	28.1248	TXK	up	P42681	ENSG00000074966
ENSG00000075043	-2.11248	3.29479e-18	1.03515e-16	1219.4	330.122	1341.85	335.85	1292.62	375.709	2350.67	393.747	KCNQ2	down	O43526	ENSG00000075043
ENSG00000075089	-0.122336	0.54588	0.655687	1362.77	1413.9	1850.74	1418.3	1668.84	1474.33	1071.12	1164.37	ACTR6	ns	Q9GZN1	ENSG00000075089
ENSG00000075131	0.225556	0.153505	0.244456	2295.44	2397.01	2056.97	2461.29	1959.97	1911.36	1809.2	2724.73	TIPIN	ns	B4DRF3	ENSG00000075131
ENSG00000075142	-0.466375	3.92128e-05	0.000181762	3208.06	2465.03	3439.89	2329.21	3229.3	2250.8	3592.61	2707.86	SRI	ns	P30626	ENSG00000075142
ENSG00000075151	0.201562	0.156395	0.248046	7358.04	9105.57	9018.89	10284.9	10084.7	10445.6	7959.83	9752.56	EIF4G3	ns	A0A0A0MSA7	ENSG00000075151
ENSG00000075188	-0.698864	1.09911e-05	5.67438e-05	1988.66	1180.82	1685.57	966.475	1806.8	945.749	1662.01	1308.37	NUP37	ns	Q8NFH4	ENSG00000075188
ENSG00000075213	0.528073	0.0700462	0.129352	439.355	691.08	657.088	861.774	550.011	835.196	314.784	440.997	SEMA3A	ns	Q14563	ENSG00000075213
ENSG00000075218	0.87338	5.75483e-07	3.81565e-06	2670.05	5264.72	2921.19	5313.2	2630.92	5145.05	3866.57	6425.95	GTSE1	ns	Q9NYZ3	ENSG00000075218
ENSG00000075223	2.50546	5.09383e-21	2.23171e-19	371.525	2151.24	474.96	2643.31	506.118	2682.65	249.248	1626.74	SEMA3C	up	Q99985	ENSG00000075223
ENSG00000075234	1.233	5.48376e-10	5.95175e-09	986.622	2812.39	1533.8	3066.14	1208.41	2506.45	911.046	2528.98	TTC38	up	Q5R3I4	ENSG00000075234
ENSG00000075239	-0.987334	8.34766e-06	4.42445e-05	4489.13	2698.11	6709.26	2699.69	6253.47	2580.73	3499.15	2590.86	ACAT1	ns	A0A140VJX1	ENSG00000075239
ENSG00000075240	-0.414119	0.004008	0.0111491	834.004	601.294	1017.77	649.955	943.26	737.598	805.76	716.62	GRAMD4	ns	Q6IC98	ENSG00000075240
ENSG00000075275	-1.17988	2.41048e-06	1.41983e-05	1264.11	708.311	2127.5	829.558	1942.95	876.653	1310.7	518.621	CELSR1	down	Q9NYQ6	ENSG00000075275
ENSG00000075290	-0.933392	0.0917182	0.161326	13.8744	24.4871	75.8865	22.5511	61.8091	28.502	19.3382	14.6249	WNT8B	ns	Q93098	ENSG00000075290
ENSG00000075292	-1.27547	1.0817e-15	2.5636e-14	5142.77	1867.37	5353.13	2586.93	5561.92	1833.63	4992.49	2408.61	ZNF638	down	Q14966	ENSG00000075292
ENSG00000075303	-0.698258	0.0203806	0.0459092	445.522	324.681	710.655	405.114	766.791	427.53	350.237	244.123	SLC25A40	ns	Q8TBP6	ENSG00000075303
ENSG00000075336	-0.403997	0.0281829	0.0603328	1388.98	952.275	1318.64	1089.7	1193.18	775.601	1489.04	1256.62	TIMM21	ns	A8K1K8	ENSG00000075336
ENSG00000075340	0.181185	0.530704	0.641289	2278.48	3235.02	4025.56	4014.9	3317.98	3804.59	1980.02	2101.49	ADD2	ns	P35612	ENSG00000075340
ENSG00000075391	-0.12434	0.65051	0.741455	1165.45	1096.48	1892.7	1806.5	1627.64	1377.6	1022.78	957.368	RASAL2	ns	A8K2P3	ENSG00000075391
ENSG00000075399	-0.404671	0.0160343	0.0373657	326.819	233.988	300.868	188.463	324.274	276.383	310.486	255.373	VPS9D1	ns	Q9Y2B5	ENSG00000075399
ENSG00000075407	-0.709173	0.000109584	0.000457948	3123.28	1288.75	2178.39	1821	2278.87	1440.65	2279.76	1477.11	ZNF37A	ns	P17032	ENSG00000075407
ENSG00000075413	0.0850788	0.52124	0.632373	4029.73	3755.59	3641.66	4445.79	4296.18	3776.95	3497	4425.72	MARK3	ns	A0A0A0MT23	ENSG00000075413
ENSG00000075415	0.243214	0.0354909	0.0732441	19586	24347.4	20367.9	21468.6	19266.5	21068.2	19312.5	26072.8	SLC25A3	ns	A0A024RBE8	ENSG00000075415
ENSG00000075420	0.581347	0.0238183	0.0523866	948.082	1633.38	1261.5	1884.63	1354.42	1898.41	769.232	1068.74	FNDC3B	ns	Q53EP0	ENSG00000075420
ENSG00000075426	0.539135	0.010561	0.0259467	332.985	439.86	214.268	402.698	282.172	465.533	281.479	300.373	FOSL2	ns	P15408	ENSG00000075426
ENSG00000075461	-3.51146	2.8706e-08	2.4008e-07	30.8319	4.53464	26.7835	0.805396	26.8735	6.04589	60.1634	1.12499	CACNG4	down	A0A024R8J8	ENSG00000075461
ENSG00000075539	-0.473814	0.101456	0.175116	1096.08	941.392	2248.03	1415.08	1394.74	1136.63	1161.37	755.995	FRYL	ns	B3KXG5	ENSG00000075539
ENSG00000075568	-0.0798761	0.819742	0.874961	1564.72	1786.65	2906.01	2497.53	2861.13	2176.52	985.176	1409.62	TMEM131	ns	Q92545	ENSG00000075568
ENSG00000075618	-0.875284	5.17222e-05	0.000233018	4731.16	2777.92	5900.4	2652.17	4470.86	3148.18	7542.99	3768.72	FSCN1	ns	B3KTA3	ENSG00000075618
ENSG00000075624	0.603463	0.0518763	0.100921	104681	168146	77195.4	122237	65981.6	119458	159054	208403	ACTB	ns	P60709	ENSG00000075624
ENSG00000075643	-2.38386	7.58008e-15	1.61782e-13	1365.86	290.217	2224.81	425.249	2088.97	385.209	1115.17	200.249	MOCOS	down	Q96EN8	ENSG00000075643
ENSG00000075651	-0.151742	0.615822	0.714017	527.226	624.874	875.82	655.592	753.354	702.186	425.441	341.998	PLD1	ns	Q59EA4	ENSG00000075651
ENSG00000075673	1.7333	2.78456e-12	4.20812e-11	44.7063	207.687	62.4948	168.328	85.0994	229.744	50.4943	211.499	ATP12A	up	B4E0R9	ENSG00000075673
ENSG00000075702	-0.391822	0.0392436	0.0798414	1364.31	1127.31	1789.14	1332.93	1501.33	1089.99	1187.15	902.244	WDR62	ns	O43379	ENSG00000075702
ENSG00000075711	0.175517	0.41784	0.535137	2209.11	3119.84	3205.98	3882.81	3302.75	3309.69	2462.4	2316.36	DLG1	ns	Q12959	ENSG00000075711
ENSG00000075785	-0.238139	0.0209676	0.0470374	9992.63	8352.81	9775.97	7801.07	9196.12	7549.58	9510.11	8917.81	RAB7A	ns	A0A158RFU6	ENSG00000075785
ENSG00000075790	0.219675	0.146303	0.235322	1271.82	1678.73	1542.73	1600.32	1547.91	1641.89	1128.06	1475.99	BCAP29	ns	E9PAJ1	ENSG00000075790
ENSG00000075826	0.573958	0.0139057	0.0331041	114.078	194.083	117.847	259.338	167.512	233.198	182.639	181.124	SEC31B	ns	Q9NQW1	ENSG00000075826
ENSG00000075856	0.531381	0.0294978	0.0626074	2179.82	4005	3721.12	5226.22	3358.29	4076.65	2185.22	3236.6	SART3	ns	Q15020	ENSG00000075856
ENSG00000075884	1.23285	0.00574754	0.015323	18.4992	57.1365	13.3917	19.3295	25.9777	40.5938	18.2639	62.9996	ARHGAP15	up	Q53QZ3	ENSG00000075884
ENSG00000075886	-1.64603	0.00612917	0.0161958	44.7063	9.97622	9.82061	8.85936	24.1862	8.63698	66.6095	19.1249	TUBA3D	down	Q13748	ENSG00000075886
ENSG00000075891	-0.514948	0.00243751	0.00719095	385.399	230.36	319.616	206.987	312.628	232.335	355.609	291.373	PAX2	ns	Q02962	ENSG00000075891
ENSG00000075914	-0.234823	0.226628	0.332747	1723.51	1441.11	1321.32	1311.99	1462.81	1191.04	2078.86	1652.61	EXOSC7	ns	A0A024R2P7	ENSG00000075914
ENSG00000075945	0.138527	0.340563	0.459002	2065.74	2309.04	2137.32	2164.9	2269.02	2410.58	1646.97	2053.11	KIFAP3	ns	Q92845	ENSG00000075945
ENSG00000075975	0.987298	1.33954e-17	3.96096e-16	3753.79	6778.39	3100.63	6501.96	3231.09	6107.21	3090.89	6722.95	MKRN2	ns	Q9H000	ENSG00000075975
ENSG00000076003	-0.207017	0.371134	0.489464	6571.83	7726.13	11384.8	7909.8	8968.59	6822.35	6012.04	6078.33	MCM6	ns	Q14566	ENSG00000076003
ENSG00000076043	0.0920371	0.54044	0.650257	2357.1	2377.06	2157.86	2215.64	2029.85	1953.68	2228.19	2804.61	REXO2	ns	Q9Y3B8	ENSG00000076043
ENSG00000076053	1.12085	2.20212e-05	0.000107122	679.844	1853.76	1154.37	2176.99	904.741	1770.58	546.842	1348.87	RBM7	up	J3KPD3	ENSG00000076053
ENSG00000076067	0.195673	0.105485	0.180522	1304.19	1503.69	1231.15	1324.88	1135.85	1545.16	1357.97	1382.62	RBMS2	ns	Q15434	ENSG00000076067
ENSG00000076108	0.479442	0.0436873	0.0874204	4580.09	7483.07	7751.14	10230.9	5216.15	9131.01	5913.2	5865.71	BAZ2A	ns	F8VU39	ENSG00000076108
ENSG00000076201	0.383794	0.000144276	0.000586623	2178.28	2969.28	2217.67	2980.77	2127.49	2965.07	2314.14	2613.36	PTPN23	ns	B4DST5	ENSG00000076201
ENSG00000076242	0.019484	0.937515	0.958723	399.274	578.621	643.696	437.33	602.862	549.312	337.345	447.747	MLH1	ns	P40692	ENSG00000076242
ENSG00000076248	-0.189021	0.350344	0.468835	4695.7	3986.86	4971.91	5518.57	4993.1	3133.5	3986.9	3718.1	UNG	ns	E5KTA6	ENSG00000076248
ENSG00000076258	-0.896029	0.00108883	0.00355231	109.453	39.9049	110.705	62.0155	68.0796	61.3225	99.9142	43.8747	FMO4	ns	P31512	ENSG00000076258
ENSG00000076321	0.639529	0.000957637	0.00317088	493.311	962.251	753.509	1086.48	706.773	943.158	509.24	850.494	KLHL20	ns	A0A024R940	ENSG00000076321
ENSG00000076351	-0.542132	0.00168849	0.00521585	524.143	331.029	549.061	430.082	460.433	385.209	565.106	292.498	SLC46A1	ns	A0A024QZ44	ENSG00000076351
ENSG00000076356	-0.903208	0.00308631	0.00887336	314.486	182.293	545.49	262.559	404.894	253.927	278.256	125.999	PLXNA2	ns	O75051	ENSG00000076356
ENSG00000076382	1.38504	1.77005e-22	9.16299e-21	2337.06	7713.43	3246.16	7532.87	2918.46	7914.93	2975.94	6829.83	SPAG5	up	Q96R06	ENSG00000076382
ENSG00000076513	-0.0436917	0.861203	0.905327	1422.89	1778.49	2173.93	1729.19	2002.97	1823.27	1136.66	1205.99	ANKRD13A	ns	Q3ZTS7	ENSG00000076513
ENSG00000076554	-0.108636	0.490191	0.603443	2485.05	2475.01	2702.45	2160.88	2854.86	2387.26	1944.57	2240.98	TPD52	ns	P55327	ENSG00000076554
ENSG00000076555	-0.0968724	0.710984	0.790985	578.099	603.108	882.962	767.543	700.503	755.736	538.248	398.247	ACACB	ns	O00763	ENSG00000076555
ENSG00000076604	0.550058	1.2436e-05	6.34658e-05	2065.74	2656.39	1763.25	2664.25	2004.76	2687.83	1624.41	2908.1	TRAF4	ns	A0A024QZ59	ENSG00000076604
ENSG00000076641	-0.543119	0.00512174	0.0138558	1055.99	637.571	1156.15	857.747	876.076	826.559	1103.35	552.371	PAG1	ns	Q9NWQ8	ENSG00000076641
ENSG00000076650	0.59032	0.000343357	0.0012743	738.425	1017.57	523.171	971.308	692.441	977.706	772.455	1135.12	GPATCH1	ns	Q9BRR8	ENSG00000076650
ENSG00000076685	0.161769	0.684445	0.769586	504.102	907.836	1089.2	1017.22	1183.33	999.298	328.75	551.246	NT5C2	ns	A8K6K2	ENSG00000076685
ENSG00000076706	1.32587	2.50304e-12	3.81589e-11	1099.16	2911.24	1491.84	3368.17	1502.23	3604.21	995.919	2882.23	MCAM	up	A0A024R3I5	ENSG00000076706
ENSG00000076716	-0.349399	0.0501622	0.0980956	3110.94	2740.74	4225.54	2897.01	3833.95	3251.82	3057.59	2279.23	GPC4	ns	O75487	ENSG00000076716
ENSG00000076770	-0.233018	0.424737	0.541828	1990.2	2452.34	3891.64	2563.58	2974.9	2602.32	1838.21	1482.74	MBNL3	ns	Q9NUK0	ENSG00000076770
ENSG00000076826	0.776333	6.37617e-11	7.95023e-10	667.512	1110.08	739.224	1167.02	696.92	1284.32	742.373	1318.49	CAMSAP3	ns	Q9P1Y5	ENSG00000076826
ENSG00000076864	0.827614	9.6571e-11	1.16679e-09	471.729	729.171	418.715	718.413	412.06	776.464	366.352	731.245	RAP1GAP	ns	P47736	ENSG00000076864
ENSG00000076924	0.34063	0.0494211	0.0968447	2549.8	3327.52	2235.53	2866.4	2280.67	2920.16	3140.31	3810.35	XAB2	ns	Q9HCS7	ENSG00000076924
ENSG00000076928	-0.273198	0.0270535	0.0583203	1792.88	1599.82	1826.63	1362.73	1884.73	1623.75	2071.34	1685.24	ARHGEF1	ns	A0A024R0R1	ENSG00000076928
ENSG00000076944	-0.828599	2.47277e-05	0.000119009	1396.69	720.101	1087.41	557.334	1092.86	679.73	1464.33	881.994	STXBP2	ns	Q15833	ENSG00000076944
ENSG00000076984	0.364336	0.0669872	0.124607	3238.9	4024.04	2504.26	3814.36	2517.15	3905.64	4203.92	4298.59	MAP2K7	ns	B4DV95	ENSG00000076984
ENSG00000077009	2.42711	0.000478827	0.00171027	6.16639	22.6732	7.14226	20.1349	0	17.274	7.52042	50.6246	NMRK2	up	Q9NPI5	ENSG00000077009
ENSG00000077044	0.0536329	0.812288	0.869096	1059.08	1276.96	1737.36	1733.21	1408.17	1585.75	1238.72	1055.24	DGKD	ns	A0A024R495	ENSG00000077044
ENSG00000077063	-0.140028	0.620143	0.717634	197.324	224.011	367.827	301.218	352.043	318.705	219.167	188.999	CTTNBP2	ns	Q20BG9	ENSG00000077063
ENSG00000077092	-0.349893	0.301633	0.418248	501.019	450.744	595.486	459.076	721.106	502.672	273.958	228.373	RARB	ns	F1D8S6	ENSG00000077092
ENSG00000077097	-3.37803e-06	0.999991	0.999991	6943.35	9594.4	14498.8	11527.6	11647.9	10721.9	6336.5	7584.7	TOP2B	ns	Q02880	ENSG00000077097
ENSG00000077147	0.127522	0.591824	0.694407	7146.84	9009.43	11638.3	11416.5	10251.3	10605.3	6431.04	7716.32	TM9SF3	ns	A0A024QYS2	ENSG00000077147
ENSG00000077150	0.0813498	0.71809	0.796987	1920.83	1817.49	1405.24	1552	1423.4	1798.22	2348.52	2341.11	NFKB2	ns	Q00653	ENSG00000077150
ENSG00000077152	-0.937331	4.63453e-05	0.000211741	2981.45	1470.13	2023.94	1172.66	2288.73	1243.72	3534.6	1768.49	UBE2T	ns	Q9NPD8	ENSG00000077152
ENSG00000077157	0.00148564	0.995907	0.996972	357.651	445.302	654.41	658.814	645.86	551.903	360.98	366.747	PPP1R12B	ns	O60237	ENSG00000077157
ENSG00000077232	-0.568844	0.0340818	0.0708236	2671.59	2225.6	4980.84	2882.51	4022.96	2585.05	2443.06	1825.86	DNAJC10	ns	Q8IXB1	ENSG00000077232
ENSG00000077235	0.267058	0.376071	0.494443	4566.21	7815.91	10753.6	10779.4	6787.35	8944.46	5523.21	5711.58	GTF3C1	ns	Q12789	ENSG00000077235
ENSG00000077238	-0.632855	0.0102485	0.0252732	416.231	232.174	539.241	346.32	529.408	372.254	343.791	228.373	IL4R	ns	P24394	ENSG00000077238
ENSG00000077254	0.111699	0.638379	0.732523	4230.14	5384.44	6450.36	6319.14	6072.52	6031.2	3580.8	4237.84	USP33	ns	Q8TEY7	ENSG00000077254
ENSG00000077264	0.0632482	0.789724	0.852807	322.194	339.191	481.21	492.902	331.44	469.852	388.913	290.248	PAK3	ns	B2RCU6	ENSG00000077264
ENSG00000077274	4.10604	3.39063e-55	1.43929e-52	33.9151	431.698	27.6763	346.32	19.7072	564.858	25.7843	471.372	CAPN6	up	Q9Y6Q1	ENSG00000077274
ENSG00000077279	3.29884	2.93212e-14	5.76822e-13	9.24958	94.3206	12.499	85.372	8.95784	138.192	6.44608	49.4996	DCX	up	O43602	ENSG00000077279
ENSG00000077312	-1.2837	0.000119206	0.000493516	12320.4	4003.18	5387.94	3124.94	7455.61	3140.41	13935.3	5791.46	SNRPA	down	P09012	ENSG00000077312
ENSG00000077348	-0.248657	0.340642	0.459076	2754.83	1866.46	1701.64	1616.43	1801.42	1360.32	2607.44	2617.86	EXOSC5	ns	Q9NQT4	ENSG00000077348
ENSG00000077380	-0.647304	0.0192749	0.043676	6493.21	3769.2	3952.35	2943.72	4365.15	3396.06	8438.99	4735.09	DYNC1I2	ns	A0A140VKE9	ENSG00000077380
ENSG00000077420	-0.279585	0.603725	0.704309	112.537	70.7404	86.5999	11.2755	56.4344	88.9609	87.0221	111.374	APBB1IP	ns	Q7Z5R6	ENSG00000077420
ENSG00000077454	0.832339	1.09627e-07	8.26074e-07	312.944	621.246	366.934	685.392	414.748	717.733	352.386	556.871	LRCH4	ns	O75427	ENSG00000077454
ENSG00000077458	0.136846	0.569241	0.674795	667.512	792.656	881.177	934.26	997.007	839.514	479.159	761.62	FAM76B	ns	F5GX09	ENSG00000077458
ENSG00000077463	0.172058	0.546311	0.656017	1817.54	1597.1	951.706	1367.56	1072.25	1346.5	1920.93	2179.11	SIRT6	ns	Q8N6T7	ENSG00000077463
ENSG00000077514	-0.0922982	0.585629	0.689217	1706.55	1594.38	1934.66	2003.83	1891	1738.62	1568.55	1322.99	POLD3	ns	A0A024R5M8	ENSG00000077514
ENSG00000077522	0.624862	0.0244357	0.0535165	209.657	384.538	143.738	365.65	214.988	329.933	365.278	358.872	ACTN2	ns	P35609	ENSG00000077522
ENSG00000077549	-0.243013	0.303673	0.420498	11250.6	7821.35	7176.19	7377.43	7775.4	6514.87	11932.8	10508.6	CAPZB	ns	P47756	ENSG00000077549
ENSG00000077585	0.0753933	0.671649	0.759252	269.78	330.122	361.577	323.769	281.276	378.3	321.23	268.873	GPR137B	ns	O60478	ENSG00000077585
ENSG00000077616	-0.16297	0.244103	0.353966	386.941	388.166	456.212	353.569	392.353	414.575	445.854	346.498	NAALAD2	ns	J3KNJ3	ENSG00000077616
ENSG00000077684	0.0636679	0.767462	0.835331	3943.41	3366.52	2460.51	3565.49	2548.5	3310.55	4245.82	3547.1	JADE1	ns	Q6IE81	ENSG00000077684
ENSG00000077713	-1.51001	4.55876e-20	1.74597e-18	1419.81	455.278	962.42	392.228	1280.07	454.305	1304.26	440.997	SLC25A43	down	Q8WUT9	ENSG00000077713
ENSG00000077721	0.41743	0.000728102	0.00248716	3610.42	5491.45	3837.18	4721.23	4309.62	4918.76	3447.58	5180.59	UBE2A	ns	A0A0D9SG71	ENSG00000077721
ENSG00000077782	-0.330348	0.120501	0.201524	2263.06	2062.36	3592.56	2570.82	3034.92	2440.81	2263.65	1798.86	FGFR1	ns	A0A0S2Z3Q6	ENSG00000077782
ENSG00000077935	-2.4988	3.55147e-08	2.92037e-07	129.494	19.9524	49.9958	12.0809	71.6627	13.8192	164.375	28.1248	SMC1B	down	Q8NDV3	ENSG00000077935
ENSG00000077942	-0.703552	0.000106414	0.000446358	5483.46	3615.93	5130.82	2402.5	6146.87	3698.35	4893.65	3581.97	FBLN1	ns	P23142	ENSG00000077942
ENSG00000077943	-0.0324273	0.883517	0.920827	413.148	431.698	589.237	533.978	580.468	563.131	377.096	389.247	ITGA8	ns	B4DN28	ENSG00000077943
ENSG00000078018	2.3132	5.29967e-08	4.20333e-07	35.4567	165.968	15.1773	97.4529	46.5808	203.833	17.1895	98.9993	MAP2	up	P11137	ENSG00000078018
ENSG00000078043	-0.0459044	0.732276	0.808131	1222.49	1099.2	1179.37	1179.91	998.799	1191.04	1347.23	1126.12	PIAS2	ns	A0A024RC49	ENSG00000078043
ENSG00000078053	0.547981	0.0935501	0.163864	329.902	840.723	807.076	856.136	669.15	924.157	353.46	539.996	AMPH	ns	P49418	ENSG00000078053
ENSG00000078061	0.481106	0.0519015	0.10096	1516.93	2592	2343.55	2964.66	2206.32	2850.2	1297.81	1875.36	ARAF	ns	P10398	ENSG00000078061
ENSG00000078070	-1.04986	8.68563e-06	4.58588e-05	944.999	501.532	1180.26	511.427	1207.52	501.808	623.121	395.997	MCCC1	down	Q68D27	ENSG00000078070
ENSG00000078081	-0.622055	0.00991682	0.0245472	205.032	149.643	242.837	115.977	292.921	211.606	208.423	140.624	LAMP3	ns	Q9UQV4	ENSG00000078081
ENSG00000078098	-0.326455	0.602306	0.702911	41.6231	43.5326	28.5691	2.41619	28.6651	23.3198	34.3791	37.1247	FAP	ns	B4DLR2	ENSG00000078098
ENSG00000078114	-0.157435	0.598621	0.700065	672.136	742.775	1044.56	765.932	947.739	861.107	474.861	445.497	NEBL	ns	O76041	ENSG00000078114
ENSG00000078124	-0.739938	0.00109207	0.00356229	2118.15	1093.76	1410.6	1092.92	1407.28	1032.98	2519.34	1243.12	ACER3	ns	B7Z2Q2	ENSG00000078124
ENSG00000078140	0.126492	0.633586	0.729214	5395.59	7018.72	9469.75	9220.98	7502.19	7413.98	4516.55	5695.83	UBE2K	ns	P61086	ENSG00000078140
ENSG00000078142	-0.0695938	0.784751	0.848876	744.591	946.834	1438.27	1196.82	1159.14	1038.16	805.76	772.87	PIK3C3	ns	A8MYT4	ENSG00000078142
ENSG00000078177	-0.797948	0.0210092	0.0471085	1133.07	794.47	2056.08	1019.63	1882.94	1002.75	742.373	527.621	N4BP2	ns	B2ZZ87	ENSG00000078177
ENSG00000078237	0.150334	0.474038	0.588565	901.834	983.111	1182.94	1241.92	877.868	910.338	681.136	908.994	TIGAR	ns	Q9NQ88	ENSG00000078237
ENSG00000078246	0.210148	0.240109	0.348973	1247.15	1382.16	1235.61	1463.4	1305.16	1375.87	857.328	1150.87	TULP3	ns	O75386	ENSG00000078246
ENSG00000078269	-0.179161	0.247228	0.35733	1345.81	1343.16	1614.15	1117.89	1370.55	1121.08	1137.73	1249.87	SYNJ2	ns	A0A1W2PR85	ENSG00000078269
ENSG00000078304	0.0484723	0.616884	0.714974	5633	6636.91	6478.03	6253.9	6251.67	6348.18	6088.32	6052.46	PPP2R5C	ns	Q13362	ENSG00000078304
ENSG00000078319	-0.254971	0.220255	0.32514	487.145	414.466	426.75	289.137	424.601	352.389	524.281	506.246	PMS2P1	ns	NA	ENSG00000078319
ENSG00000078369	0.338277	0.171525	0.266748	11061	20736	20015.3	18496.7	17470.5	20898	10797.2	14898.3	GNB1	ns	B3KVK2	ENSG00000078369
ENSG00000078399	1.38258	6.61738e-11	8.22951e-10	1284.15	3531.58	1723.96	5194.81	1657.2	3169.77	1251.61	3536.97	HOXA9	up	P31269	ENSG00000078399
ENSG00000078403	-0.143157	0.518118	0.629385	1156.2	1191.7	1510.59	1585.83	1688.55	1419.92	1272.03	898.869	MLLT10	ns	P55197	ENSG00000078403
ENSG00000078487	-1.59599	8.89844e-09	8.0065e-08	220.448	51.6949	130.346	46.713	134.368	71.6869	156.855	40.4997	ZCWPW1	down	Q9H0M4	ENSG00000078487
ENSG00000078549	-1.0486	0.0099673	0.024653	305.236	166.875	774.043	283.499	424.601	269.474	234.208	120.374	ADCYAP1R1	down	A0A090N8F8	ENSG00000078549
ENSG00000078618	-0.411066	0.028751	0.0613016	6090.85	5836.09	9326.9	5513.74	7614.16	5853.28	6023.86	4650.72	NRDC	ns	O43847	ENSG00000078618
ENSG00000078668	-0.0217863	0.90401	0.935297	7871.4	7591.9	7375.28	7063.32	6534.74	5785.05	8393.87	9283.43	VDAC3	ns	Q9Y277	ENSG00000078668
ENSG00000078674	-0.348931	0.0720909	0.132259	3570.34	2886.75	4627.29	3502.67	4350.82	3510.07	3162.88	2436.73	PCM1	ns	B9EIS5	ENSG00000078674
ENSG00000078687	-0.586982	0.0115498	0.0280906	1240.99	690.173	982.061	900.433	983.57	924.157	1772.67	798.744	TNRC6C	ns	Q9HCJ0	ENSG00000078687
ENSG00000078699	-0.0574049	0.741788	0.815331	525.685	522.391	607.092	622.571	563.448	612.362	560.809	410.622	CBFA2T2	ns	O43439	ENSG00000078699
ENSG00000078747	0.262194	0.298674	0.414747	1012.83	1517.29	1641.83	1893.49	1620.47	1635.84	925.012	1192.49	ITCH	ns	Q96J02	ENSG00000078747
ENSG00000078795	0.052849	0.927686	0.95216	20.0408	19.0455	9.82061	19.3295	6.27049	17.274	41.8995	24.7498	PKD2L2	ns	Q9NZM6	ENSG00000078795
ENSG00000078804	0.85391	0.000631055	0.00219131	437.814	887.883	552.633	641.901	461.329	956.114	281.479	647.995	TP53INP2	ns	Q8IXH6	ENSG00000078804
ENSG00000078808	0.336253	0.017637	0.040537	5028.69	6480.91	4657.65	5717.51	4925.02	5857.6	5649.99	7525.07	SDF4	ns	A0A024R084	ENSG00000078808
ENSG00000078814	1.05201	0.0549857	0.10587	7.70799	9.97622	4.46391	11.2755	5.3747	15.5466	10.7435	21.3748	MYH7B	ns	A7E2Y1	ENSG00000078814
ENSG00000078900	-1.13679	1.31797e-16	3.48696e-15	706.052	324.681	649.946	298.802	774.853	294.521	619.898	334.123	TP73	down	O15350	ENSG00000078900
ENSG00000078902	-0.712886	1.05692e-07	7.99573e-07	1395.15	883.349	1290.07	766.737	1490.58	809.285	1471.85	988.868	TOLLIP	ns	B3KR28	ENSG00000078902
ENSG00000078967	0.531121	0.0112645	0.0274982	760.007	1107.36	520.492	782.04	616.299	857.652	796.091	1141.87	UBE2D4	ns	A0A024RA90	ENSG00000078967
ENSG00000079101	-0.165569	0.585063	0.688889	101.745	106.111	82.136	57.9885	146.013	126.964	104.212	96.7493	CLUL1	ns	B7Z5R4	ENSG00000079101
ENSG00000079102	0.374735	0.0118538	0.0287386	419.314	592.225	414.251	542.032	418.331	535.493	371.724	433.122	RUNX1T1	ns	B2R6I9	ENSG00000079102
ENSG00000079134	0.646022	2.88665e-06	1.67296e-05	1672.63	2523.08	1404.35	2247.86	1549.71	2044.37	1380.54	2581.86	THOC1	ns	Q96FV9	ENSG00000079134
ENSG00000079150	-0.55499	0.0101749	0.0251144	1125.37	672.034	823.146	608.074	887.722	650.364	1323.59	901.119	FKBP7	ns	Q9Y680	ENSG00000079150
ENSG00000079156	-0.502067	0.000129224	0.000531876	2591.42	1618.87	2134.64	1718.72	2101.51	1563.29	2136.88	1423.11	OSBPL6	ns	Q9BZF3	ENSG00000079156
ENSG00000079215	-1.72413	1.0497e-30	1.04434e-28	1624.84	487.021	1945.37	544.448	1706.47	446.532	1528.79	583.871	SLC1A3	down	P43003	ENSG00000079215
ENSG00000079246	-0.287414	0.054992	0.105872	17541.8	16470.7	23835.5	16260.9	19621.2	14839.2	16738.3	16127.9	XRCC5	ns	P13010	ENSG00000079246
ENSG00000079257	0.297738	0.204082	0.306187	724.551	756.379	443.713	501.762	487.306	641.728	589.816	857.244	LXN	ns	Q9BS40	ENSG00000079257
ENSG00000079277	0.273398	0.0727332	0.13322	605.848	848.885	873.142	862.579	679.004	831.741	662.872	871.869	MKNK1	ns	Q9BUB5	ENSG00000079277
ENSG00000079308	1.66075	1.09484e-09	1.1397e-08	206.574	675.662	288.369	811.839	217.675	901.701	176.193	422.997	TNS1	up	B7Z6H8	ENSG00000079308
ENSG00000079313	-0.947899	2.82557e-05	0.000134398	2286.19	1072.9	1529.34	919.762	1719.01	1027.8	2772.89	1285.87	REXO1	ns	Q8N1G1	ENSG00000079313
ENSG00000079332	0.532423	0.00191219	0.00582747	3137.15	4859.32	4259.47	6012.28	3839.33	5044.86	2972.72	4638.34	SAR1A	ns	Q5SQT9	ENSG00000079332
ENSG00000079335	-0.25682	0.330703	0.44872	718.384	793.563	1312.39	961.643	1110.77	769.555	644.608	645.745	CDC14A	ns	Q9UNH5	ENSG00000079335
ENSG00000079337	0.364395	0.214299	0.317871	442.438	534.181	274.977	409.141	534.783	597.679	243.877	383.622	RAPGEF3	ns	Q99777	ENSG00000079337
ENSG00000079385	-2.12362	0.00232274	0.00690783	33.9151	5.44157	4.46391	2.41619	21.4988	5.18219	35.4534	8.99994	CEACAM1	down	P13688	ENSG00000079385
ENSG00000079387	0.355346	0.128276	0.211435	1265.65	1892.76	1815.03	2230.95	1703.78	2055.6	1097.98	1347.74	SENP1	ns	Q6N001	ENSG00000079387
ENSG00000079432	0.746534	0.000126359	0.000520758	1869.96	3212.34	2291.77	4298.4	2268.12	3863.32	1890.85	2587.48	CIC	ns	Q96RK0	ENSG00000079432
ENSG00000079435	1.03776	2.87798e-06	1.66945e-05	223.532	396.328	159.808	380.952	135.263	321.296	228.836	429.747	LIPE	up	A8K8W7	ENSG00000079435
ENSG00000079459	0.0859244	0.629932	0.726127	4048.23	6051.03	6876.21	5711.06	5599.54	5848.1	5376.03	5639.59	FDFT1	ns	P37268	ENSG00000079459
ENSG00000079462	0.00859421	0.977806	0.985303	2677.75	2194.77	1530.23	1802.48	1520.14	1605.61	3003.87	3180.35	PAFAH1B3	ns	A0A024R0L6	ENSG00000079462
ENSG00000079482	0.403032	0.338675	0.457126	386.941	794.47	928.494	914.93	653.922	905.155	262.141	337.498	OPHN1	ns	O60890	ENSG00000079482
ENSG00000079616	0.474653	0.00451133	0.0123819	5013.27	6878.15	4121.09	6308.67	4644.64	6495.87	6113.03	7958.19	KIF22	ns	A0A024R632	ENSG00000079616
ENSG00000079691	0.377654	0.234015	0.341546	507.185	852.513	998.131	1080.04	832.183	1049.39	415.772	597.371	CARMIL1	ns	Q5VZK9	ENSG00000079691
ENSG00000079739	-1.3683	4.89779e-05	0.000222544	2007.16	1028.46	3658.62	886.741	3415.62	1405.24	1375.16	730.12	PGM1	down	B7Z6C2	ENSG00000079739
ENSG00000079785	-0.182298	0.214492	0.318033	8062.55	8112.48	10396.5	8264.17	8895.13	6981.27	7565.55	7419.32	DDX1	ns	A3RJH1	ENSG00000079785
ENSG00000079805	0.142217	0.192087	0.291488	6192.6	7766.03	7261	7433.81	7362.45	7178.19	6492.28	7766.94	DNM2	ns	P50570	ENSG00000079805
ENSG00000079819	-0.130609	0.687689	0.771993	4536.92	5206.68	8534.11	7222.79	7101.77	6486.37	3962.19	3130.85	EPB41L2	ns	I6L9B1	ENSG00000079819
ENSG00000079841	0.595068	0.242819	0.352457	7.70799	18.1386	19.6412	25.7727	17.9157	28.502	8.59477	10.1249	RIMS1	ns	Q3ZCW0	ENSG00000079841
ENSG00000079931	-0.655677	0.0292264	0.0621349	1467.6	1208.94	2223.92	982.583	2610.31	1591.8	1120.54	929.243	MOXD1	ns	Q6UVY6	ENSG00000079931
ENSG00000079950	0.495614	0.00030321	0.00113925	1735.84	2771.57	2029.3	2553.11	2135.55	2732.74	1607.22	2533.48	STX7	ns	O15400	ENSG00000079950
ENSG00000079974	-0.741344	9.64169e-07	6.11676e-06	658.262	455.278	798.148	423.638	729.168	384.346	589.816	398.247	RABL2B	ns	Q9UNT1	ENSG00000079974
ENSG00000079999	0.93086	4.88864e-16	1.19875e-14	2255.36	4635.31	2679.24	5141.65	2564.63	4459.27	2359.26	4566.34	KEAP1	ns	A0A024R7C0	ENSG00000079999
ENSG00000080031	1.22128	0.00187185	0.00571733	18.4992	64.3919	20.534	53.1561	46.5808	80.3239	18.2639	47.2497	PTPRH	up	NA	ENSG00000080031
ENSG00000080166	2.97366	1.07561e-12	1.73974e-11	4.62479	110.645	16.9629	135.307	20.603	160.648	16.1152	65.2495	DCT	up	P40126	ENSG00000080166
ENSG00000080189	-0.230127	0.0226247	0.050119	1826.79	1514.57	1805.21	1473.87	1666.16	1399.19	1710.36	1587.36	SLC35C2	ns	Q9NQQ7	ENSG00000080189
ENSG00000080200	-0.892959	0.0937112	0.164076	231.24	246.685	1015.09	331.018	704.086	361.026	134.293	184.499	CRYBG3	ns	Q68DQ2	ENSG00000080200
ENSG00000080224	-0.627155	0.0299634	0.0634125	242.031	200.431	541.026	278.667	447.892	272.065	273.958	224.998	EPHA6	ns	A0A0B4J1T8	ENSG00000080224
ENSG00000080298	0.0176553	0.949217	0.965981	459.396	551.413	715.119	603.242	689.753	751.417	396.434	383.622	RFX3	ns	P48380	ENSG00000080298
ENSG00000080345	-0.0572221	0.848292	0.895797	4091.4	4375.02	7511.87	7225.21	6038.48	5778.14	3950.37	3374.98	RIF1	ns	Q5UIP0	ENSG00000080345
ENSG00000080371	0.314801	0.0341854	0.0709716	2925.95	3782.8	3400.61	3799.05	3219.45	3550.66	2354.97	3673.1	RAB21	ns	A0A024RBA9	ENSG00000080371
ENSG00000080493	-0.633624	0.0266439	0.0576324	279.029	214.942	473.175	226.316	366.376	277.247	227.761	149.624	SLC4A4	ns	A0A024RD97	ENSG00000080493
ENSG00000080503	0.157877	0.600507	0.701584	1675.72	2664.56	3545.24	3212.73	2731.24	3032.44	1639.45	1793.24	SMARCA2	ns	B4DSC8	ENSG00000080503
ENSG00000080546	-0.284174	0.175846	0.271811	1499.97	1302.35	1954.3	1400.58	1616.89	1402.65	1136.66	992.243	SESN1	ns	Q9Y6P5	ENSG00000080546
ENSG00000080561	-0.0483964	0.90701	0.937335	368.442	512.415	874.927	626.598	660.193	646.046	229.91	278.998	MID2	ns	Q9UJV3	ENSG00000080561
ENSG00000080573	1.03358	0.0164753	0.0382488	80.1631	127.877	39.2824	37.8536	35.8313	121.781	38.6765	105.749	COL5A3	up	P25940	ENSG00000080573
ENSG00000080603	1.71893	2.31667e-05	0.00011226	331.443	1659.68	941.886	2807.61	602.862	1928.64	344.865	921.368	SRCAP	up	Q6ZRS2	ENSG00000080603
ENSG00000080608	-0.349493	0.0164423	0.0381862	1755.88	1265.17	1784.67	1622.87	1700.2	1144.4	1648.05	1373.62	PUM3	ns	Q15397	ENSG00000080608
ENSG00000080644	1.37337	1.3736e-08	1.2014e-07	87.871	316.518	180.342	355.18	137.055	418.03	127.847	300.373	CHRNA3	up	P32297	ENSG00000080644
ENSG00000080709	0.0176458	0.962254	0.97393	44.7063	39.9049	32.1402	16.9133	26.8735	40.5938	30.0817	37.1247	KCNN2	ns	Q9H2S1	ENSG00000080709
ENSG00000080802	0.429284	7.47596e-06	4.00016e-05	1660.3	2313.58	1683.79	2367.06	1833.67	2288.8	1633.01	2203.86	CNOT4	ns	A0A024R776	ENSG00000080802
ENSG00000080815	0.418507	0.0390088	0.0794061	2093.49	3109.86	2804.23	3506.69	2664.96	3361.51	1759.78	2483.98	PSEN1	ns	A0A024R6A3	ENSG00000080815
ENSG00000080819	0.400312	0.211864	0.315042	1330.4	2534.87	3034.57	2768.15	2232.29	2755.2	1058.23	2048.61	CPOX	ns	P36551	ENSG00000080819
ENSG00000080822	0.0214578	0.859131	0.903547	2546.72	2564.79	2524.79	2445.99	2921.15	2917.57	2434.47	2657.23	CLDND1	ns	Q9NY35	ENSG00000080822
ENSG00000080823	0.603001	0.000939771	0.00311874	1052.91	1402.11	702.62	1310.38	967.446	1292.96	1027.08	1687.49	MOK	ns	Q9UQ07	ENSG00000080823
ENSG00000080824	-0.289143	0.347423	0.465947	79043.9	71368	81897.6	65697	49976.7	56999.7	140107	93210.1	HSP90AA1	ns	P07900	ENSG00000080824
ENSG00000080839	0.0722244	0.825346	0.879295	1146.95	1637.01	1956.98	1576.97	1997.6	1878.54	755.266	1066.49	RBL1	ns	P28749	ENSG00000080839
ENSG00000080845	-0.126991	0.426191	0.54303	1057.54	897.86	800.826	717.608	927.136	919.838	1020.63	948.368	DLGAP4	ns	A0A0B4J2C2	ENSG00000080845
ENSG00000080854	1.15027	0.0268599	0.0579739	66.2887	164.154	195.519	322.964	98.5362	231.471	24.71	138.374	IGSF9B	ns	Q8N7W7	ENSG00000080854
ENSG00000080947	-0.454913	0.100705	0.174087	89.4126	58.9504	58.9237	75.7072	84.2037	66.5047	119.252	53.9996	CROCCP3	ns	NA	ENSG00000080947
ENSG00000080986	0.282244	0.10128	0.174875	2705.5	2681.79	1703.43	2450.82	2157.94	2490.9	2096.05	2905.85	NDC80	ns	A8K031	ENSG00000080986
ENSG00000081014	-0.292625	0.293416	0.408932	672.136	560.482	1088.3	932.649	915.491	641.728	559.734	507.371	AP4E1	ns	B4DM48	ENSG00000081014
ENSG00000081019	0.652118	7.9289e-05	0.000341352	1772.84	2826.9	1593.62	3288.43	1663.47	2784.56	2262.57	2557.11	RSBN1	ns	Q5VWQ0	ENSG00000081019
ENSG00000081026	-0.243934	0.230359	0.33724	1606.34	1412.09	2357.84	2036.04	1887.42	1620.3	1696.39	1306.12	MAGI3	ns	Q5TCQ9	ENSG00000081026
ENSG00000081041	-0.514774	0.41522	0.532604	23.124	9.97622	8.92783	9.66475	9.85362	6.90958	34.3791	26.9998	CXCL2	ns	A0A024RDD9	ENSG00000081041
ENSG00000081052	0.285399	0.411328	0.528644	47.7895	58.9504	104.456	83.7612	63.6006	122.645	55.866	67.4995	COL4A4	ns	P53420	ENSG00000081052
ENSG00000081059	-0.595193	0.00507115	0.0137286	1627.93	928.695	1105.27	793.315	1103.61	773.01	1609.37	1109.24	TCF7	ns	P36402	ENSG00000081059
ENSG00000081087	-0.190356	0.461585	0.576175	849.42	789.935	1360.6	1044.6	1241.56	983.752	653.203	780.744	OSTM1	ns	Q86WC4	ENSG00000081087
ENSG00000081138	-0.268652	0.357069	0.475611	201.949	211.314	392.824	264.17	274.11	259.109	196.605	150.749	CDH7	ns	F5H5X9	ENSG00000081138
ENSG00000081148	1.98436	0.000889254	0.00297227	4.62479	19.0455	4.46391	26.5781	4.47892	16.4103	4.29739	7.87494	IMPG2	up	F1T0J3	ENSG00000081148
ENSG00000081154	0.17199	0.460584	0.575189	6776.86	9444.76	10028.6	10268.8	10679.5	9211.34	5546.85	8292.32	PCNP	ns	Q8WW12	ENSG00000081154
ENSG00000081177	0.337714	0.0711916	0.130995	1367.4	1884.6	1866.81	2193.09	1804.11	2026.24	1198.97	1781.99	EXD2	ns	Q9NVH0	ENSG00000081177
ENSG00000081181	0.0593992	0.667684	0.756381	1398.23	1451.09	1585.58	1391.72	1471.77	1409.55	1206.49	1651.49	ARG2	ns	A0A024R6A0	ENSG00000081181
ENSG00000081189	0.369636	0.0170916	0.0394543	1034.41	1459.25	1382.03	1660.73	1154.67	1416.46	1001.29	1374.74	MEF2C	ns	Q06413	ENSG00000081189
ENSG00000081237	0.368119	0.205324	0.307737	77.0799	53.5088	48.2103	67.6533	36.7271	77.7328	52.643	74.2495	PTPRC	ns	M9MML4	ENSG00000081237
ENSG00000081307	-0.160346	0.541716	0.651341	1552.39	1657.87	2480.15	2007.85	2370.24	1726.53	1181.78	1396.12	UBA5	ns	Q9GZZ9	ENSG00000081307
ENSG00000081320	0.196654	0.236486	0.344547	1251.78	1717.72	1694.5	1763.82	1399.21	1730.85	1341.86	1307.24	STK17B	ns	O94768	ENSG00000081320
ENSG00000081377	0.0135717	0.960603	0.973135	1610.97	2266.42	2961.36	2497.53	2462.51	2307.8	1458.96	1504.11	CDC14B	ns	O60729	ENSG00000081377
ENSG00000081386	0.256508	0.445653	0.561387	212.74	303.821	388.361	383.369	354.73	421.485	153.632	218.248	ZNF510	ns	Q6NUI8	ENSG00000081386
ENSG00000081479	-0.570904	0.218123	0.322341	275.946	336.471	1165.08	514.648	670.942	589.042	343.791	213.748	LRP2	ns	P98164	ENSG00000081479
ENSG00000081665	-1.24319	0.00927006	0.0231655	215.824	68.0197	66.9587	45.1022	87.7868	54.413	281.479	107.999	ZNF506	down	Q5JVG8	ENSG00000081665
ENSG00000081692	-1.32579	2.08953e-16	5.40111e-15	1179.32	482.486	1185.62	498.54	1026.57	366.208	1278.47	516.371	JMJD4	down	Q9H9V9	ENSG00000081692
ENSG00000081721	0.339843	0.0516665	0.100554	829.379	1131.85	836.537	942.314	897.575	952.659	587.667	961.868	DUSP12	ns	Q9UNI6	ENSG00000081721
ENSG00000081760	-0.677735	0.000163092	0.000654631	875.627	617.619	1253.47	630.625	1158.25	693.549	826.172	632.246	AACS	ns	Q86V21	ENSG00000081760
ENSG00000081791	0.369605	0.0474657	0.0935118	1583.22	2371.62	1872.17	2135.91	2212.59	2485.72	1345.08	2071.11	KIAA0141	ns	Q14154	ENSG00000081791
ENSG00000081803	-0.512854	0.063636	0.119502	689.094	631.222	1179.37	729.689	1057.92	684.049	597.337	425.247	CADPS2	ns	Q86UW7	ENSG00000081803
ENSG00000081870	-1.04414	6.17214e-05	0.00027336	1595.55	613.991	931.172	560.556	1035.53	477.625	1584.66	843.744	HSPB11	down	Q9Y547	ENSG00000081870
ENSG00000081913	0.451054	0.0227192	0.0503015	863.294	1487.36	1316.85	1772.68	1229.02	1502.83	961.54	1216.12	PHLPP1	ns	O60346	ENSG00000081913
ENSG00000081923	-0.321139	0.174327	0.270167	118.703	71.6474	101.777	74.9018	84.2037	109.69	116.029	78.7494	ATP8B1	ns	O43520	ENSG00000081923
ENSG00000081985	-0.109835	0.588383	0.691521	181.908	165.968	211.59	161.079	185.427	140.783	163.301	222.748	IL12RB2	ns	B4DGA4	ENSG00000081985
ENSG00000082014	-0.420078	0.102208	0.176048	2042.62	1566.27	1325.78	960.032	1830.09	1329.23	2408.68	1830.36	SMARCD3	ns	Q6STE5	ENSG00000082014
ENSG00000082068	-0.472776	0.00212067	0.00638944	1284.15	935.044	1060.63	857.747	1242.45	795.466	1431.03	1028.24	WDR70	ns	Q9NW82	ENSG00000082068
ENSG00000082074	0.145747	0.686433	0.771082	47.7895	34.4633	45.5319	41.0752	24.1862	31.9568	39.7508	66.3745	FYB1	ns	O15117	ENSG00000082074
ENSG00000082146	-1.89734	7.13432e-21	3.04196e-19	3867.87	1091.94	3425.61	649.955	3260.65	993.253	3879.46	1140.74	STRADB	down	Q9C0K7	ENSG00000082146
ENSG00000082153	0.116966	0.566792	0.672769	5170.52	6237.86	7373.49	7535.29	6231.07	6052.79	4405.89	5314.46	BZW1	ns	A0A024R3Z6	ENSG00000082153
ENSG00000082175	-1.09666	0.0513947	0.100076	23.124	17.2316	55.3525	20.9403	25.9777	15.5466	18.2639	3.37498	PGR	ns	P06401	ENSG00000082175
ENSG00000082196	0.058254	0.896201	0.929837	10.7912	18.1386	10.7134	16.1079	17.9157	9.50068	16.1152	14.6249	C1QTNF3	ns	Q9BXJ4	ENSG00000082196
ENSG00000082212	-1.24171	3.08647e-07	2.15568e-06	2270.77	1246.12	3921.99	1326.49	3242.74	1251.5	1976.8	1002.37	ME2	down	P23368	ENSG00000082212
ENSG00000082213	-0.224715	0.274324	0.387409	1842.21	1662.4	2329.27	1845.97	1937.58	1573.66	1349.38	1300.49	C5orf22	ns	A0A024RE14	ENSG00000082213
ENSG00000082258	0.213404	0.261894	0.374006	1533.89	1889.13	1977.51	2499.14	1979.68	2231.8	1595.4	1597.49	CCNT2	ns	B4DH21	ENSG00000082258
ENSG00000082269	-1.42789	6.93884e-09	6.34797e-08	997.413	441.674	1706.11	574.247	1495.96	468.988	902.451	411.747	FAM135A	down	Q9P2D6	ENSG00000082269
ENSG00000082293	0.500713	0.248367	0.358521	36.9983	37.1841	43.7464	49.9346	41.206	94.1431	24.71	25.8748	COL19A1	ns	Q14993	ENSG00000082293
ENSG00000082397	0.0659232	0.636133	0.731122	3824.7	4166.43	4134.48	4585.12	4195.85	4049.88	3415.35	3496.48	EPB41L3	ns	Q9Y2J2	ENSG00000082397
ENSG00000082438	-0.0771	0.763858	0.832499	741.508	807.167	1084.73	1026.88	1199.45	924.157	603.783	683.995	COBLL1	ns	A0A0D9SG04	ENSG00000082438
ENSG00000082458	0.16901	0.20921	0.312091	1942.41	2362.55	2190.89	2208.4	2129.28	2522.86	1809.2	1982.24	DLG3	ns	Q92796	ENSG00000082458
ENSG00000082482	-1.27854	2.19053e-05	0.000106743	64.7471	34.4633	99.0989	20.9403	78.829	42.3212	68.7582	31.4998	KCNK2	down	O95069	ENSG00000082482
ENSG00000082497	-1.35808	3.37603e-13	5.84138e-12	1046.74	376.375	974.026	418.001	999.695	500.081	1045.34	289.123	SERTAD4	down	Q9NUC0	ENSG00000082497
ENSG00000082512	0.594341	0.000279284	0.00105914	354.567	553.227	426.75	629.82	393.249	627.908	336.27	471.372	TRAF5	ns	O00463	ENSG00000082512
ENSG00000082515	-0.424939	0.209052	0.311977	5017.9	2757.06	2372.12	2802.78	2837.84	2145.43	5997	4379.59	MRPL22	ns	Q9NWU5	ENSG00000082515
ENSG00000082516	-0.174472	0.529747	0.640336	2488.14	2352.57	3829.15	3594.48	3117.33	2484	2025.14	1723.49	GEMIN5	ns	B7ZLC9	ENSG00000082516
ENSG00000082641	0.544784	0.0166007	0.0384978	4825.2	7371.52	6506.6	9090.51	6653.88	9128.42	3868.72	6293.21	NFE2L1	ns	J9JIE5	ENSG00000082641
ENSG00000082684	-2.66655	4.66092e-08	3.74402e-07	36.9983	4.53464	55.3525	4.83238	65.3922	12.0918	26.8587	7.87494	SEMA5B	down	Q9P283	ENSG00000082684
ENSG00000082701	0.286998	0.245589	0.355423	2034.91	2766.13	3283.66	3855.43	2639.87	3219	1896.22	2184.73	GSK3B	ns	P49841	ENSG00000082701
ENSG00000082781	-0.244949	0.0920724	0.161785	1606.34	1356.77	1707.89	1251.59	1731.55	1419.92	1266.65	1299.37	ITGB5	ns	L7RT22	ENSG00000082781
ENSG00000082805	0.723182	0.0596535	0.113349	1322.69	3129.81	3198.84	4584.32	2295	3792.5	1165.67	1672.86	ERC1	ns	G8JLD3	ENSG00000082805
ENSG00000082898	-0.178424	0.57958	0.684206	9383.7	10549.4	19213.6	15235.7	15010.6	11904.3	7752.48	7697.2	XPO1	ns	B3KWD0	ENSG00000082898
ENSG00000082996	0.0871871	0.565385	0.671668	2017.95	2275.48	2326.59	2139.13	2439.22	2292.25	1691.02	2299.48	RNF13	ns	O43567	ENSG00000082996
ENSG00000083067	0.422024	0.380348	0.498655	10.7912	17.2316	15.1773	12.8863	8.95784	23.3198	11.8178	8.99994	TRPM3	ns	Q6NW43	ENSG00000083067
ENSG00000083093	-0.119394	0.574925	0.680055	858.67	734.612	971.348	1038.16	1017.61	690.095	642.459	750.37	PALB2	ns	Q86YC2	ENSG00000083093
ENSG00000083097	-0.0388102	0.887964	0.923951	733.8	716.474	1014.2	1087.28	931.615	926.748	631.716	492.747	DOPEY1	ns	Q5TA12	ENSG00000083097
ENSG00000083099	0.191322	0.324953	0.4429	4133.02	4222.66	3062.25	4088.19	2872.78	3622.35	4521.92	4722.72	LYRM2	ns	Q9NU23	ENSG00000083099
ENSG00000083123	-1.75803	2.67321e-10	3.03589e-09	610.472	261.196	1114.19	261.754	974.613	244.426	519.984	184.499	BCKDHB	down	A0A140VKB3	ENSG00000083123
ENSG00000083168	0.741899	0.00081058	0.00273563	4183.89	6727.6	5343.31	9831.47	4180.62	8076.44	4116.9	5173.84	KAT6A	ns	A5PLL3	ENSG00000083168
ENSG00000083223	0.951903	0.000160739	0.000646136	602.764	1403.02	1084.73	2081.14	902.054	1670.39	690.805	1195.87	ZCCHC6	ns	Q5VYS8	ENSG00000083223
ENSG00000083290	-0.111855	0.581472	0.685761	524.143	529.646	659.766	484.848	768.582	565.722	523.207	715.495	ULK2	ns	Q8IYT8	ENSG00000083290
ENSG00000083312	0.329477	0.378968	0.497256	5441.84	8490.67	11874	12609.3	9171.93	10814.4	3607.66	5903.96	TNPO1	ns	A0A024RAM0	ENSG00000083312
ENSG00000083444	0.394412	8.27964e-05	0.00035549	3107.86	4106.57	3530.06	4299.2	3364.56	4467.91	3321.88	4647.34	PLOD1	ns	A0A024R4H0	ENSG00000083444
ENSG00000083454	1.56362	0.027291	0.0586998	15.416	14.5109	1.78557	12.0809	1.79157	18.1377	7.52042	29.2498	P2RX5	ns	Q93086	ENSG00000083454
ENSG00000083457	-0.0985274	0.614984	0.713652	764.632	688.359	800.826	608.88	785.602	692.686	480.233	654.745	ITGAE	ns	P38570	ENSG00000083457
ENSG00000083520	0.0454065	0.841683	0.891034	5649.95	6939.82	9140.31	9773.48	7458.29	6881.08	6195.76	5761.08	DIS3	ns	Q9Y2L1	ENSG00000083520
ENSG00000083535	-1.41776	5.51819e-19	1.89925e-17	2731.71	837.095	1892.7	874.66	2414.14	792.875	2284.06	984.368	PIBF1	down	Q8WXW3	ENSG00000083535
ENSG00000083544	-0.403812	0.0624295	0.117746	1034.41	603.108	635.661	554.113	721.106	652.092	1022.78	769.495	TDRD3	ns	Q9H7E2	ENSG00000083544
ENSG00000083635	0.383892	0.0172785	0.0398086	860.211	1008.5	776.721	1054.26	826.808	840.378	689.73	1211.62	NUFIP1	ns	Q9UHK0	ENSG00000083635
ENSG00000083642	0.438356	0.102867	0.176944	1113.03	1840.16	2071.26	2714.19	1518.35	2058.19	1218.31	1412.99	PDS5B	ns	Q9NTI5	ENSG00000083642
ENSG00000083720	-1.33299	1.91273e-06	1.14608e-05	2061.12	1037.53	3452.39	1013.19	3184.51	1100.35	1426.73	868.494	OXCT1	down	A0A024R040	ENSG00000083720
ENSG00000083750	0.360361	0.103246	0.177437	365.359	518.763	515.136	650.76	517.763	502.672	304.04	516.371	RRAGB	ns	Q5VZM2	ENSG00000083750
ENSG00000083799	0.706113	0.0019535	0.00593586	1287.23	2468.66	1990.91	3005.74	1491.48	2562.59	1238.72	1767.36	CYLD	ns	A0A024R6T1	ENSG00000083799
ENSG00000083807	-0.124772	0.654888	0.745275	362.275	288.403	251.765	266.586	230.216	210.742	425.441	398.247	SLC27A5	ns	Q9Y2P5	ENSG00000083807
ENSG00000083812	-0.683567	0.000645889	0.0022351	834.004	409.025	577.63	520.286	575.989	397.301	837.99	429.747	ZNF324	ns	A0A024R4R8	ENSG00000083812
ENSG00000083814	-1.57957	0.0452432	0.0900152	30.8319	3.62772	4.46391	3.22158	6.27049	5.18219	31.156	12.3749	ZNF671	ns	B7Z1N1	ENSG00000083814
ENSG00000083817	0.726109	0.000262077	0.00100004	166.492	213.128	127.668	284.305	154.971	212.47	117.104	222.748	ZNF416	ns	Q9BWM5	ENSG00000083817
ENSG00000083828	-0.147831	0.382376	0.50073	248.197	185.92	215.161	247.257	224.842	216.788	236.356	181.124	ZNF586	ns	Q9NXT0	ENSG00000083828
ENSG00000083838	-0.416135	0.0065556	0.0171776	386.941	279.334	355.328	277.862	382.5	285.884	453.374	340.873	ZNF446	ns	Q8NDK2	ENSG00000083838
ENSG00000083844	0.323224	0.0515998	0.100444	695.26	672.941	541.026	670.895	596.592	747.099	573.701	917.993	ZNF264	ns	O43296	ENSG00000083844
ENSG00000083845	-0.185491	0.333249	0.451374	23070	20000.5	21261.6	16000	20291.3	16513	24679.9	26016.6	RPS5	ns	A0A024R4Q8	ENSG00000083845
ENSG00000083857	0.300951	0.417451	0.534783	1618.68	2367.99	3739.87	3877.18	2518.94	3598.17	1399.87	1587.36	FAT1	ns	Q14517	ENSG00000083857
ENSG00000083896	0.45086	0.000307536	0.00115368	3448.55	4263.47	3344.36	5300.31	3393.23	4474.82	3810.71	5092.84	YTHDC1	ns	Q96MU7	ENSG00000083896
ENSG00000083937	0.213246	0.257212	0.368753	1244.07	1602.54	1731.11	1686.5	1288.14	1488.15	1038.89	1371.37	CHMP2B	ns	B2RE76	ENSG00000083937
ENSG00000084070	-0.4906	2.82081e-05	0.000134204	2978.37	2077.77	2972.97	1930.53	2846.8	2019.33	2416.21	1952.99	SMAP2	ns	Q8WU79	ENSG00000084070
ENSG00000084072	0.153669	0.389591	0.507534	3030.78	3030.05	1997.16	2719.82	2521.63	2506.45	2840.57	3298.48	PPIE	ns	Q9UNP9	ENSG00000084072
ENSG00000084073	0.513097	0.0571424	0.109339	2787.21	4932.79	5179.93	6241.82	3876.06	4929.99	2332.41	4128.72	ZMPSTE24	ns	O75844	ENSG00000084073
ENSG00000084090	-0.00137521	0.995867	0.996972	5847.28	7840.4	11066.9	9080.04	8557.42	7628.18	5189.09	6085.08	STARD7	ns	Q9NQZ5	ENSG00000084090
ENSG00000084092	-0.342321	0.00322095	0.00921608	1728.13	1586.22	2153.39	1531.86	1939.37	1437.19	1908.04	1545.74	NOA1	ns	Q8NC60	ENSG00000084092
ENSG00000084093	0.266565	0.333788	0.451943	3052.36	2701.74	1757.89	3442.26	1807.69	3066.99	3854.75	3383.98	REST	ns	Q13127	ENSG00000084093
ENSG00000084112	-0.365538	0.119175	0.199534	1244.07	1210.75	1898.95	1183.93	1787.98	1425.97	1133.44	887.619	SSH1	ns	Q8WYL5	ENSG00000084112
ENSG00000084207	0.259756	0.345661	0.464104	11295.3	12209.1	7579.73	8624.99	7606.1	9877.25	13167.2	16757.9	GSTP1	ns	P09211	ENSG00000084207
ENSG00000084234	0.332551	0.172843	0.268413	11019.3	17877.4	20871.5	20780	15903.7	21484.5	11679.2	14753.1	APLP2	ns	A0A140VJE9	ENSG00000084234
ENSG00000084444	0.430514	0.246221	0.356177	1006.66	1992.52	2433.73	2552.3	1944.75	2435.63	776.752	1326.37	FAM234B	ns	A2RU67	ENSG00000084444
ENSG00000084453	-1.0335	0.000318712	0.00119186	106.37	55.3227	149.095	63.6263	150.492	62.1862	71.9812	52.8746	SLCO1A2	down	A0A024RAT5	ENSG00000084453
ENSG00000084463	0.807871	6.76181e-08	5.28062e-07	4467.55	9372.2	6275.37	10159.3	5657.77	9047.24	4879.68	8683.81	WBP11	ns	A0A024RAW9	ENSG00000084463
ENSG00000084623	-0.027404	0.912547	0.941428	15915.4	14347.6	11285.7	11468.8	10572.9	10386.8	17616.1	18143.9	EIF3I	ns	Q13347	ENSG00000084623
ENSG00000084628	-1.49441	1.79881e-10	2.10419e-09	84.7878	38.9979	112.491	34.632	99.432	40.5938	107.435	29.2498	NKAIN1	down	Q4KMZ8	ENSG00000084628
ENSG00000084636	1.29102	0.000291525	0.00110032	83.2462	174.13	34.8185	104.702	33.144	120.918	74.1299	145.124	COL16A1	up	Q07092	ENSG00000084636
ENSG00000084652	1.24888	5.79769e-08	4.56879e-07	1991.74	5617.52	3075.64	7048.83	3012.52	6210.85	1844.65	4715.97	TXLNA	up	P40222	ENSG00000084652
ENSG00000084676	0.112377	0.499078	0.611743	2036.45	2089.56	2091.79	2565.99	1792.46	2232.66	1986.47	1655.99	NCOA1	ns	Q15788	ENSG00000084676
ENSG00000084693	0.619198	5.04712e-05	0.000228406	3465.51	6158.95	4273.75	5880.2	4046.25	5565.67	3041.47	5173.84	AGBL5	ns	Q8NDL9	ENSG00000084693
ENSG00000084710	-0.84821	6.97201e-05	0.000303993	368.442	246.685	611.556	276.251	434.455	294.521	430.813	208.124	EFR3B	ns	B3KT90	ENSG00000084710
ENSG00000084731	0.150866	0.574765	0.679993	1031.33	1377.62	1566.83	1466.63	1336.51	1451.88	745.596	901.119	KIF3C	ns	A2RU78	ENSG00000084731
ENSG00000084733	0.0778246	0.646111	0.738159	6351.38	7477.63	8226.99	7976.64	7428.73	7597.09	5644.62	6134.58	RAB10	ns	P61026	ENSG00000084733
ENSG00000084754	-0.138706	0.441517	0.557279	9960.26	11118.9	13620.3	10148.8	12790	10031.9	8620.56	9570.31	HADHA	ns	E9KL44	ENSG00000084754
ENSG00000084764	-0.219972	0.144531	0.232923	824.754	642.106	691.014	547.669	798.143	655.547	710.143	751.495	MAPRE3	ns	Q9UPY8	ENSG00000084764
ENSG00000084774	0.0245886	0.929439	0.953396	2993.78	3706.62	5498.65	5525.82	4090.15	3998.06	3093.04	2715.73	CAD	ns	F8VPD4	ENSG00000084774
ENSG00000085063	0.969251	5.39187e-07	3.59496e-06	2135.11	4086.62	2449.8	5265.68	2202.73	4182.03	1760.85	3201.73	CD59	ns	P13987	ENSG00000085063
ENSG00000085117	1.07725	4.09453e-08	3.32879e-07	198.866	413.56	246.408	483.238	157.658	449.987	259.992	474.747	CD82	up	P27701	ENSG00000085117
ENSG00000085185	0.537871	0.0455837	0.0905684	1638.72	3119.84	3103.31	4204.17	2312.91	3573.98	1932.75	2153.23	BCORL1	ns	Q5H9F3	ENSG00000085185
ENSG00000085224	-1.75569	1.65728e-07	1.21432e-06	9490.07	1890.04	4095.19	2044.1	4963.54	2052.15	11467.6	2902.48	ATRX	down	A4LAA3	ENSG00000085224
ENSG00000085231	-0.702985	0.0232076	0.051232	2058.03	886.976	987.418	836.001	1201.25	663.32	1898.37	1388.24	AK6	ns	Q9Y3D8	ENSG00000085231
ENSG00000085274	0.607935	2.36053e-06	1.39427e-05	823.213	1210.75	905.282	1307.96	840.245	1285.18	699.4	1177.87	MYNN	ns	Q9NPC7	ENSG00000085274
ENSG00000085276	0.658229	0.000620503	0.0021582	1290.32	2140.35	1640.04	2708.55	1262.16	2215.39	1318.22	1632.36	MECOM	ns	Q03112	ENSG00000085276
ENSG00000085365	0.359898	0.127253	0.210094	3328.31	5139.57	5012.98	5467.03	4507.58	5263.37	2596.7	3954.35	SCAMP1	ns	A0A087WXB0	ENSG00000085365
ENSG00000085377	0.297808	0.0243371	0.0533555	3402.3	4896.51	4463.02	4655.19	3844.7	4429.91	3454.02	4665.34	PREP	ns	B2RAH7	ENSG00000085377
ENSG00000085382	0.0587631	0.817848	0.873744	713.759	879.721	1006.17	1096.95	1129.58	1124.53	715.515	613.121	HACE1	ns	Q8IYU2	ENSG00000085382
ENSG00000085415	0.0450859	0.786862	0.850438	1811.38	2055.1	2481.94	2539.41	2183.92	1919.14	1845.73	2076.74	SEH1L	ns	Q96EE3	ENSG00000085415
ENSG00000085433	0.761308	0.0205037	0.046143	471.729	1072.9	1004.38	1399.78	831.287	1357.73	405.029	770.62	WDR47	ns	O94967	ENSG00000085433
ENSG00000085449	0.242688	0.463178	0.577597	1951.66	3129.81	3795.22	3342.39	3289.32	3795.95	1396.65	2077.86	WDFY1	ns	A0A024R488	ENSG00000085449
ENSG00000085465	-0.275169	0.47598	0.590286	129.494	97.0414	38.3897	74.9018	108.39	63.9136	135.368	103.499	OVGP1	ns	Q12889	ENSG00000085465
ENSG00000085491	-0.790206	0.120666	0.201713	1082.2	1153.61	3339.01	1220.98	2714.22	1424.24	475.935	602.996	SLC25A24	ns	Q6NUK1	ENSG00000085491
ENSG00000085511	0.801094	0.0103225	0.0254427	1109.95	2489.52	2101.61	3517.17	1934.89	2876.11	965.837	1770.74	MAP3K4	ns	Q9Y6R4	ENSG00000085511
ENSG00000085514	-0.516716	0.284725	0.399121	21.5824	9.97622	24.1051	16.9133	25.9777	21.5924	49.4199	37.1247	PILRA	ns	Q9UKJ1	ENSG00000085514
ENSG00000085552	0.885053	0.000238584	0.00092125	36.9983	81.6236	62.4948	100.675	46.5808	94.1431	47.2712	84.3744	IGSF9	ns	Q9P2J2	ENSG00000085552
ENSG00000085563	0.977265	0.00136544	0.00432405	473.27	1181.73	961.527	1384.48	644.068	1418.19	382.467	865.119	ABCB1	ns	A4D1D2	ENSG00000085563
ENSG00000085644	-0.266453	0.1159	0.195025	1091.45	866.117	849.929	706.332	804.414	761.782	1106.58	866.244	ZNF213	ns	A0A0S2Z4L6	ENSG00000085644
ENSG00000085662	0.700243	3.85521e-06	2.18523e-05	11973.6	20015	10522.3	15565.1	11301.2	17211.8	12271.2	22058.8	AKR1B1	ns	A0A024R7A8	ENSG00000085662
ENSG00000085719	-0.189839	0.533405	0.643715	2293.9	2765.23	4937.09	3560.66	3469.37	3112.77	2230.34	1898.99	CPNE3	ns	A0A024R994	ENSG00000085719
ENSG00000085721	0.25321	0.136068	0.221981	2395.64	2762.51	2557.82	3253	2884.42	2865.75	1863.99	2683.11	RRN3	ns	B7ZB55	ENSG00000085721
ENSG00000085733	-0.392841	0.0178406	0.040931	4532.3	3990.49	6020.03	4430.48	6197.93	4180.3	4518.7	3599.97	CTTN	ns	Q14247	ENSG00000085733
ENSG00000085741	-1.69381	3.34662e-16	8.42254e-15	356.109	90.6929	235.695	93.426	321.586	115.736	358.832	92.2493	WNT11	down	O96014	ENSG00000085741
ENSG00000085760	-0.357479	0.00840062	0.0212738	4276.39	3105.32	4089.84	2976.74	4121.5	3001.35	3157.5	3127.48	MTIF2	ns	P46199	ENSG00000085760
ENSG00000085788	0.443999	0.0370954	0.0760542	2121.24	3844.47	3172.95	3819.99	3491.76	4160.43	2186.29	3106.1	DDHD2	ns	O94830	ENSG00000085788
ENSG00000085831	-0.105111	0.616099	0.714208	459.396	485.207	411.573	354.374	625.257	545.857	450.151	425.247	TTC39A	ns	A0A140VJY6	ENSG00000085831
ENSG00000085832	-0.289238	0.0771421	0.139764	3257.39	3194.2	3902.35	2869.63	4080.29	3008.26	2897.51	2498.61	EPS15	ns	B7Z240	ENSG00000085832
ENSG00000085840	0.616996	0.0730262	0.133592	829.379	2030.61	1912.34	2437.13	1658.99	2035.74	711.217	1339.87	ORC1	ns	Q13415	ENSG00000085840
ENSG00000085871	-0.681175	0.0552732	0.106338	1174.7	598.573	613.342	441.357	644.068	514.764	1552.43	930.368	MGST2	ns	Q99735	ENSG00000085871
ENSG00000085872	1.16257	6.14222e-15	1.32276e-13	2287.73	5875.99	3059.57	7114.06	2905.92	5848.96	3044.7	6463.08	CHERP	up	Q8IWX8	ENSG00000085872
ENSG00000085978	0.361381	0.0932855	0.163511	511.81	809.887	722.261	1010.77	862.64	912.929	574.775	701.995	ATG16L1	ns	Q53SV2	ENSG00000085978
ENSG00000085982	-0.0489223	0.79464	0.856277	1174.7	1257	1321.32	1270.92	1487.9	1336.14	989.473	943.868	USP40	ns	Q9NVE5	ENSG00000085982
ENSG00000085998	0.763498	5.3411e-06	2.94277e-05	1111.49	2407.9	1687.36	2578.07	1448.48	2360.49	1303.18	2083.49	POMGNT1	ns	B7Z7Q4	ENSG00000085998
ENSG00000085999	-0.152276	0.532583	0.643031	1213.24	1460.16	2155.18	1752.54	1934.89	1552.93	1264.51	1146.37	RAD54L	ns	A8K996	ENSG00000085999
ENSG00000086015	0.0754163	0.463454	0.57779	1954.75	2077.77	2098.93	2193.09	2031.64	2223.16	1914.49	1934.99	MAST2	ns	Q6P0Q8	ENSG00000086015
ENSG00000086061	0.839196	3.95974e-06	2.2385e-05	5714.7	14593.4	8984.97	15598.9	8047.72	12746.5	9030.96	13922.9	DNAJA1	ns	B7Z5C0	ENSG00000086061
ENSG00000086062	-0.0598472	0.841368	0.890898	1919.29	2482.26	3578.27	2701.3	2925.63	2680.05	1492.27	1650.36	B4GALT1	ns	P15291	ENSG00000086062
ENSG00000086065	0.275222	0.0398076	0.080748	2676.21	3404.61	2721.2	3040.37	3051.04	3027.26	2461.33	3734.97	CHMP5	ns	Q9NZZ3	ENSG00000086065
ENSG00000086102	-0.368377	0.0080593	0.0205183	2021.03	1529.99	2366.77	1932.95	2306.64	1666.94	1955.31	1571.61	NFX1	ns	Q12986	ENSG00000086102
ENSG00000086159	-0.972545	0.0285494	0.0609671	38.5399	8.16236	19.6412	16.9133	20.603	9.50068	21.4869	15.7499	AQP6	ns	Q13520	ENSG00000086159
ENSG00000086189	-0.48286	3.08955e-05	0.000145743	3639.71	2620.12	3341.69	2401.69	3480.12	2206.75	3475.51	2744.98	DIMT1	ns	A0A0C4DGB1	ENSG00000086189
ENSG00000086200	-0.0179317	0.967627	0.977817	1076.03	1682.35	3267.59	2645.73	1745.88	1520.97	789.645	946.118	IPO11	ns	Q9UI26	ENSG00000086200
ENSG00000086205	0.080416	0.746859	0.819396	80.1631	109.738	130.346	94.2314	100.328	133.009	87.0221	85.4994	FOLH1	ns	Q04609	ENSG00000086205
ENSG00000086232	-0.0164939	0.898636	0.931554	8105.72	8603.13	8134.14	7671.4	7589.08	8326.05	9882.91	8728.81	EIF2AK1	ns	Q9BQI3	ENSG00000086232
ENSG00000086289	-0.148912	0.601857	0.702645	423.939	370.934	552.633	431.692	532.095	475.034	240.654	300.373	EPDR1	ns	Q96J80	ENSG00000086289
ENSG00000086300	-1.13324	6.40869e-12	9.18915e-11	1103.78	543.25	994.56	426.055	1043.59	578.678	1150.63	407.247	SNX10	down	A0A024RA70	ENSG00000086300
ENSG00000086475	-0.0328112	0.810171	0.86758	4205.48	4762.28	5490.61	4400.68	4509.37	4230.39	4701.34	5093.96	SEPHS1	ns	P49903	ENSG00000086475
ENSG00000086504	0.152333	0.593169	0.695392	6297.42	5879.62	4001.45	4694.65	3805.29	4283.94	6779.13	8349.69	MRPL28	ns	Q13084	ENSG00000086504
ENSG00000086506	-1.35714	0.00417185	0.011551	423.939	136.039	159.808	107.118	221.259	97.5979	712.292	251.998	HBQ1	down	A0A1K0GUV5	ENSG00000086506
ENSG00000086544	-0.130842	0.344428	0.462872	511.81	424.443	414.251	424.444	519.555	458.624	509.24	476.997	ITPKC	ns	A0A024R0N8	ENSG00000086544
ENSG00000086570	0.0333211	0.949293	0.965981	6.16639	10.8831	21.4268	23.3565	17.0199	16.4103	12.8922	8.99994	FAT2	ns	Q6PIA2	ENSG00000086570
ENSG00000086589	1.13055	1.99651e-09	1.99776e-08	2722.46	6553.47	3368.47	7606.97	3373.52	6271.31	2291.58	5311.09	RBM22	up	Q9NW64	ENSG00000086589
ENSG00000086598	0.0976011	0.665854	0.754666	7079.01	9692.35	11341.9	9758.18	10514.7	9216.52	5999.15	8716.44	TMED2	ns	Q15363	ENSG00000086598
ENSG00000086619	-0.00819059	0.979608	0.986008	644.388	888.79	1294.54	1131.58	1330.24	1172.9	611.303	667.12	ERO1B	ns	Q86YB8	ENSG00000086619
ENSG00000086666	0.541406	0.00255742	0.0075122	1746.63	2771.57	2063.22	2746.4	2270.81	2754.33	1376.24	2584.11	ZFAND6	ns	Q6FIF0	ENSG00000086666
ENSG00000086712	0.0455848	0.686941	0.771426	4003.53	4229.01	4244.29	4845.26	4237.95	4511.96	4544.49	3990.35	TXLNG	ns	Q9NUQ3	ENSG00000086712
ENSG00000086717	1.25764	4.96001e-05	0.000224943	15.416	40.8118	16.9629	41.8806	21.4988	45.776	16.1152	40.4997	PPEF1	up	A0A024RBZ9	ENSG00000086717
ENSG00000086730	0.373551	0.165248	0.259095	194.241	221.291	148.202	126.447	135.263	200.378	162.226	280.123	LAT2	ns	Q9GZY6	ENSG00000086730
ENSG00000086758	0.0133456	0.969913	0.979709	10899.1	13344.6	23282	19503.5	17060.2	18249.9	8341.23	9039.31	HUWE1	ns	A0A024R9W5	ENSG00000086758
ENSG00000086827	0.598659	0.0314199	0.0660849	1372.02	2768.85	2424.8	3132.19	1982.37	2564.32	1086.16	1933.86	ZW10	ns	O43264	ENSG00000086827
ENSG00000086848	0.925587	1.09731e-05	5.66659e-05	408.523	696.521	454.426	846.471	482.827	859.379	277.181	681.745	ALG9	ns	Q9H6U8	ENSG00000086848
ENSG00000086967	1.01401	0.0591913	0.112606	7.70799	19.9524	4.46391	10.4702	7.16627	21.5924	12.8922	12.3749	MYBPC2	ns	A0A140VJQ0	ENSG00000086967
ENSG00000086991	1.50875	0.00230282	0.00685819	4.62479	21.7663	9.82061	15.3025	7.16627	25.9109	5.37173	15.7499	NOX4	up	Q9NPH5	ENSG00000086991
ENSG00000087008	-0.245432	0.281905	0.395836	289.82	372.748	505.315	375.315	385.187	346.343	406.103	245.248	ACOX3	ns	O15254	ENSG00000087008
ENSG00000087053	0.554697	0.0100896	0.024933	2494.3	4532.83	3864.86	4846.07	3214.07	4079.25	2131.5	3738.35	MTMR2	ns	A0A024R3B7	ENSG00000087053
ENSG00000087074	-0.613534	0.0711276	0.130919	4621.71	1780.3	1298.11	1503.67	2942.65	1868.18	2382.9	2195.98	PPP1R15A	ns	O75807	ENSG00000087074
ENSG00000087076	0.429994	0.255433	0.366587	266.696	242.15	102.67	198.933	171.095	265.155	313.709	443.247	HSD17B14	ns	A0A140VJH8	ENSG00000087076
ENSG00000087077	-0.08528	0.461928	0.576396	3322.14	2979.26	2984.57	3087.89	3397.71	2788.02	3310.06	3413.23	TRIP6	ns	Q15654	ENSG00000087077
ENSG00000087085	-1.27591	0.00120469	0.00388125	109.453	14.5109	68.7443	29.7997	51.0597	40.5938	85.9477	44.9997	ACHE	down	P22303	ENSG00000087085
ENSG00000087086	0.979173	1.13691e-06	7.09944e-06	10072.8	17886.5	7678.82	16748.2	8319.14	13865.8	10366.4	23326.7	FTL	ns	P02792	ENSG00000087086
ENSG00000087087	0.603773	7.04741e-05	0.00030707	5580.58	9250.67	6113.78	10595.8	6306.32	7982.3	7216.38	10497.3	SRRT	ns	Q9BXP5	ENSG00000087087
ENSG00000087088	-0.759203	8.59597e-05	0.000367338	4371.97	2052.38	3178.31	2025.57	2704.37	1769.72	3752.69	2426.61	BAX	ns	Q07812	ENSG00000087088
ENSG00000087095	0.647722	0.000213842	0.000834485	906.459	1468.32	1120.44	1721.94	1068.67	1514.06	754.191	1329.74	NLK	ns	A0A024QZ12	ENSG00000087095
ENSG00000087111	0.723328	0.0928596	0.163004	2073.45	5662.86	6459.28	7848.59	4169.87	6766.21	1584.66	3313.1	PIGS	ns	Q8NBL9	ENSG00000087111
ENSG00000087116	-1.68052	1.41318e-15	3.29604e-14	789.298	315.611	747.259	182.825	901.158	248.745	943.276	309.373	ADAMTS2	down	O95450	ENSG00000087116
ENSG00000087152	0.602926	1.09247e-05	5.6462e-05	2108.9	3944.23	2891.72	4004.43	2819.93	4052.47	2613.88	3856.47	ATXN7L3	ns	NA	ENSG00000087152
ENSG00000087157	0.332186	0.00111736	0.00363238	975.831	1247.93	981.168	1365.15	1054.34	1255.82	1072.2	1273.49	PGS1	ns	A0A024R8V5	ENSG00000087157
ENSG00000087191	0.0873222	0.684854	0.769942	6901.73	6956.14	5205.82	5736.84	5307.52	5152.82	7412.99	8530.81	PSMC5	ns	P62195	ENSG00000087191
ENSG00000087206	0.598335	1.02956e-08	9.16794e-08	2062.66	2965.66	2174.82	3118.49	1951.91	2936.57	1836.06	3129.73	UIMC1	ns	A0A024R7R0	ENSG00000087206
ENSG00000087245	0.549814	0.00270216	0.00787801	957.332	1191.7	674.051	899.628	704.982	1295.55	771.381	1156.49	MMP2	ns	P08253	ENSG00000087245
ENSG00000087253	0.148832	0.512825	0.624944	914.167	1174.47	1496.3	1400.58	1104.5	1378.46	890.633	932.618	LPCAT2	ns	Q7L5N7	ENSG00000087253
ENSG00000087258	-1.38044	2.12627e-18	6.85502e-17	411.606	132.412	417.822	178.798	362.792	154.602	405.029	146.249	GNAO1	down	B3KP89	ENSG00000087258
ENSG00000087263	-0.179475	0.243756	0.353584	3576.51	3148.86	3855.93	3651.67	3794.54	2793.2	2935.11	2911.48	OGFOD1	ns	Q8N543	ENSG00000087263
ENSG00000087266	-0.228401	0.120997	0.202124	846.337	710.125	928.494	732.105	931.615	792.875	698.325	671.62	SH3BP2	ns	P78314	ENSG00000087266
ENSG00000087269	0.226495	0.436579	0.552689	2962.95	4421.28	5613.82	6061.41	4443.09	3992.01	2462.4	3641.6	NOP14	ns	A8KA74	ENSG00000087269
ENSG00000087274	0.672889	0.00148811	0.00465083	3396.14	6821.01	5169.21	7083.46	4722.57	6842.21	3073.71	5342.59	ADD1	ns	P35611	ENSG00000087274
ENSG00000087299	-0.480032	0.00715775	0.0185095	1288.78	1144.54	2041.79	1210.51	1702.88	1210.9	1419.21	1063.12	L2HGDH	ns	Q9H9P8	ENSG00000087299
ENSG00000087301	-0.022579	0.945583	0.963869	849.42	990.366	1709.68	1511.73	1413.55	1387.96	729.481	740.245	TXNDC16	ns	B7ZME4	ENSG00000087301
ENSG00000087302	-0.566889	0.0385511	0.0786504	8673.03	5292.84	5184.39	4184.84	5427.55	3981.65	10159	6416.95	RTRAF	ns	Q549M8	ENSG00000087302
ENSG00000087303	0.417845	0.326133	0.444161	884.877	1685.07	2310.52	2359.81	1807.69	2461.54	614.526	1000.12	NID2	ns	Q14112	ENSG00000087303
ENSG00000087338	0.362281	0.222565	0.327663	1467.6	2708.09	2989.04	3465.62	2409.66	2916.71	1551.36	1732.49	GMCL1	ns	Q53SE7	ENSG00000087338
ENSG00000087365	0.0879862	0.347638	0.466136	13851.3	15033.3	13923.8	15054.5	14223.3	13674.1	14227.6	16003	SF3B2	ns	Q13435	ENSG00000087365
ENSG00000087448	-0.198094	0.20162	0.30316	1279.53	1050.22	1199.01	1331.32	1496.85	1301.59	1439.62	1036.12	KLHL42	ns	B2RNT7	ENSG00000087448
ENSG00000087460	-0.765216	0.0604272	0.114535	97800.5	48216	37597.8	29416.3	46936.4	37672.8	129797	68342.1	GNAS	ns	A0A0S2Z3H8	ENSG00000087460
ENSG00000087470	0.0302174	0.822638	0.877095	5238.35	6194.32	6762.83	6505.18	5939.05	5835.14	5492.06	5396.59	DNM1L	ns	B4DYR6	ENSG00000087470
ENSG00000087494	1.64272	1.00386e-08	8.95646e-08	23.124	101.576	26.7835	74.9018	33.144	117.463	34.3791	75.3745	PTHLH	up	P12272	ENSG00000087494
ENSG00000087495	-0.316619	0.111054	0.188339	268.238	184.107	235.695	144.166	235.591	223.698	237.431	232.873	PHACTR3	ns	Q96KR7	ENSG00000087495
ENSG00000087502	0.0524416	0.654756	0.745227	2372.52	2595.63	2499.79	2770.56	2327.25	2456.36	2844.87	2594.23	ERGIC2	ns	A0A024RB08	ENSG00000087502
ENSG00000087510	-0.321108	0.0975329	0.169524	470.187	344.633	424.965	278.667	453.267	403.347	323.378	310.498	TFAP2C	ns	Q92754	ENSG00000087510
ENSG00000087586	0.755148	2.2306e-06	1.32367e-05	2807.25	5914.99	4227.33	5831.07	3488.18	5435.25	3524.93	6538.45	AURKA	ns	O14965	ENSG00000087586
ENSG00000087842	-0.723787	0.00892094	0.022428	695.26	356.423	467.818	216.652	466.703	319.568	657.5	492.747	PIR	ns	A0A024RBX6	ENSG00000087842
ENSG00000087884	-0.24118	0.510474	0.62291	926.5	650.268	501.744	522.702	494.473	441.35	1207.57	1033.87	AAMDC	ns	K4DI89	ENSG00000087884
ENSG00000087903	-0.55853	0.00121784	0.00391638	852.503	504.252	627.626	471.962	640.485	507.854	886.336	555.746	RFX2	ns	P48378	ENSG00000087903
ENSG00000087995	0.634898	1.21676e-05	6.22425e-05	1617.14	2540.31	1425.77	2531.36	1734.24	2240.43	1823.17	2938.48	METTL2A	ns	B3KM33	ENSG00000087995
ENSG00000088002	-0.344398	0.397705	0.515608	194.241	122.435	69.6371	77.318	128.097	116.599	247.1	186.749	SULT2B1	ns	O00204	ENSG00000088002
ENSG00000088035	-0.578718	0.0005853	0.00204619	1318.07	875.186	1612.37	879.493	1442.21	877.517	1045.34	997.868	ALG6	ns	Q9Y672	ENSG00000088035
ENSG00000088038	-0.511339	0.00192515	0.00586324	4697.25	2752.53	3365.79	2396.05	3926.22	2699.06	3917.07	3310.85	CNOT3	ns	A0A024R4R3	ENSG00000088038
ENSG00000088179	-0.207651	0.457924	0.572727	613.556	786.307	1218.65	910.098	1015.82	889.609	718.738	503.996	PTPN4	ns	A0A024RAE8	ENSG00000088179
ENSG00000088205	-0.195977	0.281361	0.395217	7413.54	6214.28	7086.91	7253.4	6052.81	5410.2	9283.43	7168.45	DDX18	ns	A0A024RAH8	ENSG00000088205
ENSG00000088247	0.00434817	0.979286	0.985944	40228	36941.9	32987.4	35914.2	32055.6	31547.4	42717.1	44029.9	KHSRP	ns	Q92945	ENSG00000088247
ENSG00000088256	-0.0199037	0.909721	0.939324	2970.66	2794.25	2997.07	3249.77	2649.73	2433.04	3599.06	3572.97	GNA11	ns	P29992	ENSG00000088256
ENSG00000088280	-0.510715	0.00425468	0.0117565	687.552	507.88	829.395	413.974	692.441	591.633	595.188	455.622	ASAP3	ns	Q8TDY4	ENSG00000088280
ENSG00000088298	-0.520693	5.78085e-05	0.000258065	633.596	404.49	597.272	390.617	615.403	430.985	618.824	493.871	EDEM2	ns	Q9BV94	ENSG00000088298
ENSG00000088305	-0.0422967	0.823598	0.877776	889.502	1003.97	1390.96	947.951	923.553	1118.49	1168.89	1180.12	DNMT3B	ns	Q9UBC3	ENSG00000088305
ENSG00000088325	0.638413	0.00010847	0.000453789	5690.04	11395.6	8819.8	10864.8	7233.45	10924.1	6321.45	10509.7	TPX2	ns	Q643R0	ENSG00000088325
ENSG00000088340	-1.78732	3.99451e-05	0.000184888	106.37	24.4871	52.6742	20.1349	67.1838	25.9109	170.821	44.9997	FER1L4	down	NA	ENSG00000088340
ENSG00000088356	1.13736	5.14166e-08	4.09233e-07	1435.23	2487.71	902.603	2243.83	1053.44	1929.5	979.804	2946.35	PDRG1	up	Q9NUG6	ENSG00000088356
ENSG00000088367	-0.412606	0.00244062	0.00719679	1538.51	1233.42	1673.97	1140.44	1537.16	1425.97	1829.61	1142.99	EPB41L1	ns	A0A0C4DH22	ENSG00000088367
ENSG00000088387	-0.0111222	0.97385	0.982647	422.398	512.415	857.964	783.65	688.858	707.369	389.988	338.623	DOCK9	ns	B3KXE2	ENSG00000088387
ENSG00000088448	0.045312	0.759893	0.82919	428.564	413.56	417.822	508.205	403.998	464.669	510.315	428.622	ANKRD10	ns	Q9NXR5	ENSG00000088448
ENSG00000088451	-0.642068	0.00251241	0.00739021	1541.6	974.948	1615.04	1022.85	1917.87	1043.35	1010.96	858.369	TGDS	ns	O95455	ENSG00000088451
ENSG00000088538	-0.168011	0.423295	0.540333	761.549	570.458	486.567	609.685	690.649	741.053	797.165	510.746	DOCK3	ns	Q8IZD9	ENSG00000088538
ENSG00000088543	-1.01333	0.0069648	0.0180663	30.8319	21.7663	27.6763	15.3025	38.5187	23.3198	48.3456	11.2499	C3orf18	down	Q9UK00	ENSG00000088543
ENSG00000088682	-0.357918	0.00558837	0.0149404	2158.24	1758.54	2182.85	1460.18	2224.23	1570.2	1888.7	1810.11	COQ9	ns	A0A024R6U3	ENSG00000088682
ENSG00000088727	0.45653	0.0289826	0.061706	138.744	207.687	174.093	185.241	128.993	183.104	102.063	170.999	KIF9	ns	A8K932	ENSG00000088727
ENSG00000088756	-1.10251	0.000118294	0.000490058	282.112	136.039	414.251	174.771	375.333	204.696	241.728	95.6243	ARHGAP28	down	B4DXL2	ENSG00000088756
ENSG00000088766	-0.234333	0.18799	0.286408	1664.92	1395.76	1310.61	1114.67	1471.77	1204.86	1804.9	1599.74	CRLS1	ns	Q9UJA2	ENSG00000088766
ENSG00000088808	0.187789	0.0900238	0.158814	857.128	1065.64	990.989	1034.93	984.466	1081.35	866.998	1037.24	PPP1R13B	ns	Q96KQ4	ENSG00000088808
ENSG00000088812	-0.0381159	0.907709	0.937905	1091.45	1299.63	2254.28	1818.58	1713.63	1879.41	992.696	897.744	ATRN	ns	B4DZ36	ENSG00000088812
ENSG00000088826	0.188584	0.523811	0.634767	632.055	455.278	310.688	394.644	422.81	517.355	237.431	455.622	SMOX	ns	Q9NWM0	ENSG00000088826
ENSG00000088827	-0.037454	0.936218	0.957853	30.8319	20.8594	33.033	13.6917	19.7072	24.1835	31.156	53.9996	SIGLEC1	ns	Q9BZZ2	ENSG00000088827
ENSG00000088832	0.18149	0.27113	0.384065	9055.34	11188.8	9277.8	8294.78	8399.76	8908.18	9202.85	12363.7	FKBP1A	ns	P62942	ENSG00000088832
ENSG00000088833	0.46138	0.000215622	0.000841087	2267.69	2890.38	1990.01	3191.79	2207.21	2598.87	2200.26	3247.85	NSFL1C	ns	Q53FE8	ENSG00000088833
ENSG00000088836	0.380042	0.0303359	0.064081	197.324	311.984	277.655	347.931	232.904	342.024	270.735	274.498	SLC4A11	ns	Q8NBS3	ENSG00000088836
ENSG00000088854	-0.4072	0.140874	0.228242	337.61	245.778	471.389	283.499	468.495	376.572	233.133	233.998	C20orf194	ns	Q0IIP3	ENSG00000088854
ENSG00000088876	-0.284984	0.0904726	0.159444	513.352	369.12	456.212	476.795	499.847	373.981	422.218	329.623	ZNF343	ns	Q6P1L6	ENSG00000088876
ENSG00000088881	-3.15398	1.2798e-27	9.89749e-26	531.851	52.6019	259.8	47.5184	610.924	52.6856	504.943	61.8746	EBF4	down	E9PEI2	ENSG00000088881
ENSG00000088888	-0.480335	0.000910969	0.00303423	3067.78	2287.27	3301.51	2636.87	2926.53	2401.08	3842.94	2091.36	MAVS	ns	Q7Z434	ENSG00000088888
ENSG00000088899	-0.697873	1.60979e-05	8.06033e-05	1015.91	518.763	836.537	518.675	1054.34	618.408	786.422	620.996	LZTS3	ns	O60299	ENSG00000088899
ENSG00000088930	-0.0782335	0.815673	0.872004	2051.87	2825.99	4458.56	3823.22	3598.36	2952.98	1870.44	1745.99	XRN2	ns	B4DZC3	ENSG00000088930
ENSG00000088970	-0.115542	0.551441	0.660364	1139.24	852.513	695.478	769.153	975.508	760.054	819.726	966.368	KIZ	ns	Q2M2Z5	ENSG00000088970
ENSG00000088986	0.19504	0.528447	0.63921	8517.32	8634.87	4648.72	7057.69	5223.31	6046.75	10507.1	11338.8	DYNLL1	ns	P63167	ENSG00000088986
ENSG00000088992	0.854454	2.56886e-05	0.000123045	181.908	310.17	166.058	369.677	156.762	288.475	241.728	380.247	TESC	ns	Q96BS2	ENSG00000088992
ENSG00000089006	-0.706106	1.67767e-08	1.45536e-07	6070.81	3876.21	6458.39	3480.92	6014.29	3615.44	6637.31	4466.22	SNX5	ns	Q6P5V6	ENSG00000089006
ENSG00000089009	-0.552548	0.0529322	0.102651	85361.3	52029.6	53418.8	40544.4	57265.7	39293.1	103099	72094	RPL6	ns	A0A024RBK3	ENSG00000089009
ENSG00000089022	-1.12382	3.02809e-18	9.5766e-17	1359.69	713.753	1545.41	664.452	1736.92	746.235	1456.81	676.12	MAPKAPK5	down	Q8IW41	ENSG00000089022
ENSG00000089041	1.13276	0.0147827	0.0348185	15.416	19.0455	7.14226	39.4644	11.6452	27.6383	13.9665	16.8749	P2RX7	up	Q99572	ENSG00000089041
ENSG00000089048	-0.946975	0.0649975	0.121593	4553.88	1586.22	1200.79	1198.43	1660.78	1203.99	6443.93	3200.6	ESF1	ns	Q9H501	ENSG00000089048
ENSG00000089050	0.747201	0.0199925	0.0451147	456.313	1118.24	926.709	1159.77	747.979	1249.77	374.947	681.745	RBBP9	ns	O75884	ENSG00000089050
ENSG00000089053	-0.399265	0.0120032	0.0290565	5000.94	4518.32	7016.38	4598.01	6366.33	4235.57	4915.13	4317.72	ANAPC5	ns	Q9UJX4	ENSG00000089053
ENSG00000089057	0.107682	0.710731	0.79075	1469.14	1576.24	2295.34	2495.92	1977.89	2130.74	1157.07	1231.87	SLC23A2	ns	A0A140VK48	ENSG00000089057
ENSG00000089060	0.768249	0.000561597	0.00197199	288.279	606.735	456.212	649.955	311.733	598.543	285.776	433.122	SLC8B1	ns	Q6J4K2	ENSG00000089060
ENSG00000089063	-0.480545	0.0273152	0.0587452	4244.02	2862.27	3178.31	2246.25	3389.65	2335.44	4676.63	3657.35	TMEM230	ns	Q96A57	ENSG00000089063
ENSG00000089091	0.15286	0.49051	0.603758	131.036	112.459	88.3855	107.923	110.181	125.236	78.4273	104.624	DZANK1	ns	A1L3Z8	ENSG00000089091
ENSG00000089094	0.550547	0.00554782	0.0148439	1960.91	3165.18	2786.38	3968.99	2392.64	3667.26	1982.17	2561.61	KDM2B	ns	Q8NHM5	ENSG00000089094
ENSG00000089101	1.24969	0.0630237	0.118618	7.70799	29.0217	5.3567	16.1079	17.0199	17.274	1.07435	12.3749	CFAP61	ns	Q8NHU2	ENSG00000089101
ENSG00000089123	-0.0945793	0.687395	0.771754	144.91	174.13	255.336	188.463	197.968	165.83	140.739	166.499	TASP1	ns	Q9H6P5	ENSG00000089123
ENSG00000089127	-0.67306	0.263886	0.376034	94.0374	46.2534	50.8886	4.83238	41.206	49.2308	84.8734	69.7495	OAS1	ns	P00973	ENSG00000089127
ENSG00000089154	0.668241	0.0988426	0.171333	3798.5	9583.52	11001.8	14233	6774.81	11256.6	3681.79	5065.84	GCN1	ns	Q92616	ENSG00000089154
ENSG00000089157	-0.408688	0.0193319	0.0437947	73443.2	62355.9	69675.4	42261.6	78078.3	49321.5	70787.6	66017.9	RPLP0	ns	A0A024RBS2	ENSG00000089157
ENSG00000089159	0.303207	0.00393192	0.0109534	2061.12	2831.43	2362.3	2607.07	2107.78	2831.2	2257.2	2577.36	PXN	ns	A0A140VJQ8	ENSG00000089159
ENSG00000089163	0.480691	0.131065	0.215197	163.409	174.13	88.3855	173.16	99.432	177.922	212.721	259.873	SIRT4	ns	Q9Y6E7	ENSG00000089163
ENSG00000089177	0.304397	0.16495	0.258692	408.523	619.432	610.663	825.531	585.843	677.139	500.645	480.372	KIF16B	ns	A0A1B0GTU3	ENSG00000089177
ENSG00000089195	0.289768	0.158142	0.250122	1324.23	1511.85	1232.93	1845.97	1074.94	1177.22	1585.74	1842.74	TRMT6	ns	Q9UJA5	ENSG00000089195
ENSG00000089199	-0.451092	0.37267	0.491108	12.3328	4.53464	17.8557	16.9133	14.3325	11.2281	13.9665	10.1249	CHGB	ns	P05060	ENSG00000089199
ENSG00000089220	-0.355305	0.313805	0.431245	11467.9	8018.16	6888.71	6050.14	5610.29	5863.64	15901.4	11233	PEBP1	ns	D9IAI1	ENSG00000089220
ENSG00000089234	-0.0850024	0.444146	0.559931	1572.43	1491.9	1498.09	1465.82	1618.68	1469.15	1396.65	1308.37	BRAP	ns	Q59H81	ENSG00000089234
ENSG00000089248	-0.252674	0.177775	0.274061	8181.26	5966.68	5890.58	4814.66	6152.24	5427.48	7660.09	7194.32	ERP29	ns	P30040	ENSG00000089248
ENSG00000089280	-0.0129351	0.950041	0.96633	20683.6	19417.3	22804.4	25089.7	19422.4	13742.3	19153.4	23082.6	FUS	ns	P35637	ENSG00000089280
ENSG00000089289	-0.141844	0.38789	0.505767	2187.53	2111.33	1970.37	1640.59	2196.46	1920.86	2537.61	2388.36	IGBP1	ns	P78318	ENSG00000089289
ENSG00000089327	-0.754016	0.0335665	0.0699375	2196.78	981.297	712.441	651.566	1040	768.691	1941.34	1090.12	FXYD5	ns	Q96DB9	ENSG00000089327
ENSG00000089335	-0.357796	0.00399893	0.0111271	1227.11	858.862	1024.02	939.092	1204.83	864.562	1221.53	986.618	ZNF302	ns	Q9NR11	ENSG00000089335
ENSG00000089351	-1.10994	9.01433e-05	0.000383843	3971.15	1676	2639.07	1064.73	2934.59	1686.8	4936.62	2282.61	GRAMD1A	down	Q96CP6	ENSG00000089351
ENSG00000089486	-0.100027	0.485893	0.599632	3288.23	2914.87	2572.11	2516.86	2789.47	2342.35	2532.23	2654.98	CDIP1	ns	Q9H305	ENSG00000089486
ENSG00000089505	0.223015	0.630463	0.726476	38.5399	48.0672	89.2783	99.0637	106.598	111.417	31.156	52.8746	CMTM1	ns	Q8IZ96	ENSG00000089505
ENSG00000089558	0.207581	0.677306	0.763631	16.9576	8.16236	10.7134	12.0809	8.06205	12.0918	8.59477	17.9999	KCNH4	ns	Q9UQ05	ENSG00000089558
ENSG00000089597	-0.308921	0.215011	0.318605	13066.6	13906.8	23761.4	14746.8	19022.9	15240.8	12019.8	10895.5	GANAB	ns	B4DZ53	ENSG00000089597
ENSG00000089639	1.51853	1.00385e-09	1.04842e-08	234.323	883.349	449.07	893.184	326.065	1063.21	237.431	741.37	GMIP	up	B4DLZ1	ENSG00000089639
ENSG00000089682	-0.0526006	0.792556	0.854851	1626.39	1233.42	1099.02	1618.85	1248.72	1289.5	1782.34	1405.12	RBM41	ns	Q96IZ5	ENSG00000089682
ENSG00000089685	0.835966	5.97416e-09	5.52364e-08	5776.36	13093.3	7291.36	10676.3	7303.32	11163.3	5980.89	12116.2	BIRC5	ns	O15392	ENSG00000089685
ENSG00000089693	0.241744	0.180051	0.276696	9411.45	11135.3	8027.9	9302.33	7821.98	9067.1	10636	12940.8	MLF2	ns	A8K1F4	ENSG00000089693
ENSG00000089723	0.0527252	0.854284	0.900035	332.985	496.09	571.381	451.022	511.492	511.309	276.107	298.123	OTUB2	ns	Q96DC9	ENSG00000089723
ENSG00000089737	0.628342	1.05099e-06	6.62138e-06	5824.15	9986.19	7026.2	10614.3	5709.73	9496.36	7092.84	9560.18	DDX24	ns	Q9GZR7	ENSG00000089737
ENSG00000089775	-0.862335	2.2007e-08	1.87669e-07	800.089	383.631	675.837	385.785	723.793	436.167	607.006	335.248	ZBTB25	ns	P24278	ENSG00000089775
ENSG00000089818	0.295519	0.0429191	0.0861357	1512.31	2039.68	1823.96	2056.18	1855.17	1995.14	1347.23	1938.36	NECAP1	ns	Q8NC96	ENSG00000089818
ENSG00000089820	-0.321689	0.341998	0.460431	126.411	133.319	120.526	53.1561	126.305	111.417	190.159	154.124	ARHGAP4	ns	P98171	ENSG00000089820
ENSG00000089847	-1.64902	2.97009e-06	1.71667e-05	272.863	61.6712	96.4205	35.4374	154.971	62.1862	184.788	66.3745	ANKRD24	down	Q8TF21	ENSG00000089847
ENSG00000089876	-1.22556	7.77318e-12	1.09582e-10	1604.8	701.963	1822.17	627.404	1556.87	724.643	1167.81	575.996	DHX32	down	Q7L7V1	ENSG00000089876
ENSG00000089902	0.624791	0.0346353	0.071694	1057.54	2202.93	2119.47	2513.64	1703.78	2514.22	887.41	1667.24	RCOR1	ns	Q9UKL0	ENSG00000089902
ENSG00000089916	0.0305613	0.918082	0.945351	801.631	1046.6	1655.22	1615.62	1256.78	1364.64	984.101	772.87	GPATCH2L	ns	A0A024R6E4	ENSG00000089916
ENSG00000090006	-0.698252	6.67634e-07	4.36005e-06	3349.89	1981.64	2814.94	1914.43	3756.92	2300.89	3504.52	2077.86	LTBP4	ns	B3KXY6	ENSG00000090006
ENSG00000090013	-1.58701	1.87714e-08	1.61373e-07	1990.2	569.551	1160.62	405.114	1392.94	473.306	2183.07	791.994	BLVRB	down	P30043	ENSG00000090013
ENSG00000090020	0.198657	0.177277	0.27349	909.542	1056.57	1144.55	1219.37	868.91	1000.16	920.715	1137.37	SLC9A1	ns	B2RAH2	ENSG00000090020
ENSG00000090054	0.444285	0.151063	0.241352	1550.85	2598.35	2735.49	3109.63	2611.21	2878.7	1026	2197.11	SPTLC1	ns	O15269	ENSG00000090054
ENSG00000090060	0.617342	0.0277751	0.0596402	7388.88	14744.8	13714	18038.5	10971.6	15395.4	6287.08	10672.8	PAPOLA	ns	P51003	ENSG00000090060
ENSG00000090061	0.689326	0.0320024	0.0671399	1128.45	1950.8	1544.51	2242.22	1585.54	1800.81	517.835	1709.99	CCNK	ns	A0A024R6K1	ENSG00000090061
ENSG00000090097	-0.400459	0.0978643	0.169977	1183.95	852.513	680.301	526.729	1083	741.916	1041.04	899.994	PCBP4	ns	A0A024R320	ENSG00000090097
ENSG00000090104	-0.493119	0.432497	0.548705	30.8319	11.7901	16.0701	8.85936	7.16627	5.18219	20.4126	26.9998	RGS1	ns	A0A024R945	ENSG00000090104
ENSG00000090238	0.695085	0.101346	0.174973	1728.13	2188.42	557.096	1292.66	817.85	2018.46	2208.86	3098.23	YPEL3	ns	A0A024R624	ENSG00000090238
ENSG00000090263	-0.0336045	0.870244	0.911681	2964.49	2789.71	2378.37	2161.68	2304.85	2120.38	3052.22	3381.73	MRPS33	ns	A4D1T3	ENSG00000090263
ENSG00000090266	0.355852	0.0846685	0.151082	2842.71	3275.83	2274.81	3170.04	1944.75	2417.49	2892.14	3873.35	NDUFB2	ns	A4D1T5	ENSG00000090266
ENSG00000090273	-0.400852	0.0904121	0.159366	9375.99	6920.77	7613.65	6515.66	7140.29	5353.2	12417.3	8891.94	NUDC	ns	Q9Y266	ENSG00000090273
ENSG00000090316	0.354261	0.0138994	0.0330932	1751.25	2721.69	2446.22	2587.74	2224.23	2624.78	1896.22	2706.73	MAEA	ns	B3KRN7	ENSG00000090316
ENSG00000090339	0.751207	0.0161293	0.0375643	40.0815	60.7642	33.9257	58.7939	22.3946	61.3225	54.7917	71.9995	ICAM1	ns	P05362	ENSG00000090339
ENSG00000090372	0.106528	0.434218	0.550503	6282.01	6310.41	4985.3	6100.88	5980.25	6030.34	6515.91	7141.45	STRN4	ns	Q59GV6	ENSG00000090372
ENSG00000090376	-0.212568	0.594812	0.69672	26.2072	28.1148	40.1752	12.8863	31.3524	38.0027	36.5278	38.2497	IRAK3	ns	Q9Y616	ENSG00000090376
ENSG00000090432	0.541727	0.0282545	0.0604523	911.084	1798.44	1582.9	1890.26	1474.46	1771.44	813.28	1505.24	MUL1	ns	A0A024RAA0	ENSG00000090432
ENSG00000090447	-1.42553	2.00719e-07	1.44575e-06	2966.03	852.513	1512.37	713.581	2022.68	708.232	2837.35	1202.62	TFAP4	down	Q01664	ENSG00000090447
ENSG00000090470	-1.03342	0.000537957	0.0018977	1754.34	860.675	1042.77	567.804	1186.91	729.825	2416.21	968.618	PDCD7	down	Q6IEG3	ENSG00000090470
ENSG00000090487	-0.0784861	0.51098	0.623291	2434.18	2507.66	2647.99	2045.71	2418.62	2344.94	2467.77	2545.86	SPG21	ns	A0A024R5Y1	ENSG00000090487
ENSG00000090520	0.1368	0.50667	0.6193	4097.57	3913.4	2732.81	3588.04	3074.33	3326.1	4289.87	4776.72	DNAJB11	ns	Q9UBS4	ENSG00000090520
ENSG00000090530	-0.777858	0.00188338	0.00574977	166.492	116.994	278.548	117.588	215.884	167.557	193.382	96.7493	P3H2	ns	Q8IVL5	ENSG00000090530
ENSG00000090534	-0.486654	0.206488	0.309117	23.124	22.6732	16.0701	17.7187	31.3524	18.1377	32.2304	14.6249	THPO	ns	P40225	ENSG00000090534
ENSG00000090539	0.329803	0.0986017	0.170993	283.654	350.075	252.658	344.71	369.959	480.216	297.594	338.623	CHRD	ns	E7ESX1	ENSG00000090539
ENSG00000090554	0.264005	0.554841	0.663115	57.0391	49.8811	22.3196	33.0212	22.3946	55.2767	69.8325	66.3745	FLT3LG	ns	B7ZLY4	ENSG00000090554
ENSG00000090565	-1.07632	4.86949e-23	2.65006e-21	1456.81	766.355	1635.58	746.602	1743.2	771.282	1641.6	790.869	RAB11FIP3	down	O75154	ENSG00000090565
ENSG00000090581	-0.795167	0.0290336	0.0618006	1227.11	501.532	493.709	448.606	653.922	519.082	1543.84	788.619	GNPTG	ns	Q9UJJ9	ENSG00000090581
ENSG00000090612	0.68877	0.00123223	0.00395599	1270.28	1622.5	702.62	1628.51	845.62	1513.2	1187.15	1685.24	ZNF268	ns	Q14587	ENSG00000090612
ENSG00000090615	-0.215966	0.0895178	0.158052	1476.85	1193.52	1418.63	1452.93	1668.84	1364.64	1675.98	1362.37	GOLGA3	ns	Q08378	ENSG00000090615
ENSG00000090621	-0.266578	0.180676	0.277408	9081.55	8697.45	10216.1	7604.55	8796.6	7767.23	13648.5	10633.4	PABPC4	ns	Q13310	ENSG00000090621
ENSG00000090659	0.696585	0.365405	0.483611	4.62479	23.5801	14.2845	6.44317	1.79157	24.1835	29.0074	26.9998	CD209	ns	B2R907	ENSG00000090659
ENSG00000090661	-0.0237343	0.888563	0.924323	834.004	721.008	712.441	642.706	739.917	786.829	868.072	952.868	CERS4	ns	Q53HF9	ENSG00000090661
ENSG00000090674	0.822585	8.55284e-06	4.52316e-05	504.102	929.602	608.878	1030.1	486.411	919.838	714.44	1216.12	MCOLN1	ns	Q9GZU1	ENSG00000090674
ENSG00000090686	0.176971	0.385545	0.503603	3106.32	4000.46	4394.28	4951.58	4210.18	4112.93	2849.17	3397.48	USP48	ns	Q86UV5	ENSG00000090686
ENSG00000090776	0.750185	8.29232e-10	8.77562e-09	1293.4	1840.16	1205.26	2110.94	1087.48	2001.19	1267.73	2207.23	EFNB1	ns	P98172	ENSG00000090776
ENSG00000090857	-0.152672	0.473615	0.588154	2127.4	1944.46	2681.03	2448.4	2157.94	2534.09	2311.99	1418.61	PDPR	ns	Q8NCN5	ENSG00000090857
ENSG00000090861	-0.616128	0.00072536	0.00248001	20216.5	15660.8	25121.1	12108.3	25921.3	15680.4	17198.1	14263.8	AARS	ns	P49588	ENSG00000090861
ENSG00000090863	0.025597	0.918353	0.945426	4126.86	5214.84	7084.23	6087.18	6117.31	6276.49	3892.36	4024.1	GLG1	ns	Q92896	ENSG00000090863
ENSG00000090889	0.982857	3.73399e-05	0.000173798	2105.82	5737.23	3813.97	6039.67	3419.21	6239.35	2149.77	4696.84	KIF4A	ns	O95239	ENSG00000090889
ENSG00000090905	-0.0397012	0.863487	0.907029	3487.09	2769.76	2764.95	3616.23	2559.25	3156.82	4800.18	3697.85	TNRC6A	ns	Q8NDV7	ENSG00000090905
ENSG00000090924	-0.0482479	0.690082	0.773997	1220.94	1165.4	1210.61	1290.24	1174.37	1212.63	1236.57	1011.37	PLEKHG2	ns	Q9H7P9	ENSG00000090924
ENSG00000090932	-0.355475	0.376401	0.494693	423.939	306.542	184.806	198.127	263.36	217.652	626.344	448.872	DLL3	ns	Q9NYJ7	ENSG00000090932
ENSG00000090971	0.583358	0.0259268	0.0563365	3457.8	4187.29	2040.01	3570.32	2054.93	3468.61	3594.76	5473.09	NAT14	ns	Q8WUY8	ENSG00000090971
ENSG00000090975	-1.15926	2.07384e-13	3.71619e-12	317.569	134.225	294.618	148.193	356.522	164.966	362.055	148.499	PITPNM2	down	Q9BZ72	ENSG00000090975
ENSG00000090989	-0.545062	0.0278846	0.0598486	1074.49	834.375	1460.59	902.044	1505.81	896.518	755.266	654.745	EXOC1	ns	A0A024RDA9	ENSG00000090989
ENSG00000091009	0.404938	0.00897788	0.0225444	2104.28	2899.45	2246.24	3161.99	1901.75	2752.61	2766.44	3127.48	RBM27	ns	Q9P2N5	ENSG00000091009
ENSG00000091039	0.454098	0.259762	0.371599	2412.6	5167.68	6599.45	7243.73	4548.79	5739.27	1888.7	3016.1	OSBPL8	ns	Q5HYM3	ENSG00000091039
ENSG00000091073	0.633288	0.000513056	0.00181826	359.192	545.064	295.511	458.27	331.44	504.4	410.4	658.12	DTX2	ns	Q86UW9	ENSG00000091073
ENSG00000091106	-0.258419	0.435728	0.552014	64.7471	50.788	37.4969	32.2158	44.7892	46.6397	77.3529	57.3746	NLRC4	ns	Q9NPP4	ENSG00000091106
ENSG00000091127	-2.41328	2.45053e-63	1.7337e-60	1492.27	247.592	1464.16	260.143	1520.14	254.791	1264.51	317.248	PUS7	down	B3KY42	ENSG00000091127
ENSG00000091129	-0.407949	0.236545	0.344605	746.133	696.521	1501.66	908.487	1312.32	1070.12	624.195	479.247	NRCAM	ns	Q14CA1	ENSG00000091129
ENSG00000091136	-1.06783	1.28685e-06	7.96287e-06	3368.39	1869.18	5162.96	2247.06	4820.21	2328.53	3370.22	1532.24	LAMB1	down	P07942	ENSG00000091136
ENSG00000091137	1.2302	0.0167301	0.0387556	10.7912	35.3702	13.3917	36.2428	13.4368	38.8664	12.8922	7.87494	SLC26A4	up	O43511	ENSG00000091137
ENSG00000091140	0.436293	0.0977013	0.169756	4284.1	7366.98	7100.3	7815.56	6102.08	6971.77	3139.24	5757.71	DLD	ns	A0A024R713	ENSG00000091140
ENSG00000091157	1.00359	0.00826241	0.0209655	422.398	1274.24	1057.95	1665.56	630.632	1267.91	337.345	704.245	WDR7	up	Q9Y4E6	ENSG00000091157
ENSG00000091164	-0.126386	0.562497	0.669584	3386.89	2790.62	2024.83	2230.95	2539.55	2170.47	3266.01	3082.48	TXNL1	ns	O43396	ENSG00000091164
ENSG00000091262	-0.599934	0.0909526	0.160156	275.946	162.34	158.023	111.95	214.092	143.374	393.211	269.998	ABCC6	ns	O95255	ENSG00000091262
ENSG00000091317	0.191578	0.162089	0.255063	3524.09	4607.2	4435.35	4711.57	3491.76	4491.23	4480.02	4386.34	CMTM6	ns	Q9NX76	ENSG00000091317
ENSG00000091409	-0.151499	0.717553	0.796623	792.381	993.994	2154.28	1366.76	1527.31	1528.75	567.255	650.245	ITGA6	ns	P23229	ENSG00000091409
ENSG00000091428	-0.317489	0.151957	0.242497	279.029	279.334	422.286	273.835	354.73	343.752	311.56	201.374	RAPGEF4	ns	Q8WZA2	ENSG00000091428
ENSG00000091436	-0.243298	0.183396	0.280797	3078.57	2395.2	2394.44	2525.72	2473.26	2679.19	3775.25	2299.48	MAP3K20	ns	Q9NYL2	ENSG00000091436
ENSG00000091483	-0.90914	4.80588e-07	3.2391e-06	5639.16	2934.82	4486.23	2318.74	4414.42	2126.42	5229.92	3147.73	FH	ns	A0A0S2Z4C3	ENSG00000091483
ENSG00000091490	-0.952504	0.00478605	0.0130437	770.799	538.716	1503.45	455.854	1252.31	709.96	532.876	393.747	SEL1L3	ns	Q68CR1	ENSG00000091490
ENSG00000091527	0.0142108	0.959123	0.9721	6127.85	7201.92	9680.44	9411.05	9093.1	7610.91	4545.56	5515.84	CDV3	ns	Q9UKY7	ENSG00000091527
ENSG00000091536	-0.639638	0.140671	0.227991	16.9576	7.25543	16.0701	15.3025	19.7072	14.6829	27.933	14.6249	MYO15A	ns	Q9UKN7	ENSG00000091536
ENSG00000091542	0.645245	1.77573e-08	1.53345e-07	3951.11	6343.97	4229.11	6542.23	4214.66	5971.61	4395.15	7408.07	ALKBH5	ns	Q6P6C2	ENSG00000091542
ENSG00000091592	0.431994	0.0598296	0.113616	756.924	1076.52	599.95	744.991	617.195	1026.94	1003.44	1167.74	NLRP1	ns	Q9C000	ENSG00000091592
ENSG00000091622	-0.539278	0.0430239	0.0862918	126.411	89.786	128.561	82.9558	171.095	120.054	97.7655	67.4995	PITPNM3	ns	A1A5C9	ENSG00000091622
ENSG00000091640	-0.704878	0.0263318	0.0570608	2056.49	1089.22	1149.01	913.319	1488.79	937.976	2834.13	1678.49	SPAG7	ns	O75391	ENSG00000091640
ENSG00000091651	-0.384038	0.0288549	0.061482	3073.94	1916.34	2117.68	2019.13	2909.51	1780.95	2511.82	2415.36	ORC6	ns	A0A024R6R3	ENSG00000091651
ENSG00000091656	0.572426	0.0189572	0.0430685	1712.71	2523.98	1607.9	3104.8	1299.78	2864.89	2744.96	2456.98	ZFHX4	ns	Q86UP3	ENSG00000091656
ENSG00000091732	0.103141	0.340917	0.459317	1553.93	1717.72	1428.45	1690.53	1665.26	1531.34	1540.61	1707.74	ZC3HC1	ns	Q86WB0	ENSG00000091732
ENSG00000091844	-1.17152	4.10005e-14	7.95927e-13	701.427	319.239	635.661	277.056	620.778	343.752	796.091	281.248	RGS17	down	Q9UGC6	ENSG00000091844
ENSG00000091879	1.17012	0.105923	0.181082	18.4992	9.06929	4.46391	20.1349	1.79157	10.3644	8.59477	32.6248	ANGPT2	ns	O15123	ENSG00000091879
ENSG00000091947	0.0359677	0.747669	0.819889	1401.31	1471.04	1305.25	1372.4	1530.89	1495.92	1504.08	1549.11	TMEM101	ns	B4DFS4	ENSG00000091947
ENSG00000091986	1.65586	4.05603e-13	6.96121e-12	1008.2	2340.78	637.447	2471.76	515.076	2516.82	921.789	2369.23	CCDC80	up	Q76M96	ENSG00000091986
ENSG00000092010	-0.582545	0.00675198	0.017586	1890	1193.52	1437.38	881.909	1588.22	1140.94	2157.29	1507.49	PSME1	ns	Q06323	ENSG00000092010
ENSG00000092020	-0.213958	0.237794	0.346057	1236.36	1363.11	1522.19	1110.64	1750.36	1269.64	1140.96	1130.62	PPP2R3C	ns	Q969Q6	ENSG00000092020
ENSG00000092036	-1.18093	7.81774e-11	9.58501e-10	1109.95	558.668	1260.61	459.881	1389.36	485.398	885.261	546.746	HAUS4	down	Q9H6D7	ENSG00000092036
ENSG00000092051	1.35621	0.0148776	0.0349947	4.62479	19.9524	6.24948	8.85936	7.16627	25.0472	7.52042	12.3749	JPH4	up	Q96JJ6	ENSG00000092051
ENSG00000092054	3.7574	6.14272e-06	3.33252e-05	1.5416	9.97622	0.892783	13.6917	1.79157	25.0472	1.07435	22.4998	MYH7	up	P12883	ENSG00000092054
ENSG00000092068	1.30159	2.25137e-15	5.0834e-14	593.515	1588.03	833.859	1908.79	622.57	1737.76	799.314	1796.61	SLC7A8	up	Q9UHI5	ENSG00000092068
ENSG00000092094	-0.465691	0.0429769	0.086221	2304.69	1724.98	1694.5	1237.09	1966.25	1324.05	2763.22	2035.11	OSGEP	ns	Q9NPF4	ENSG00000092094
ENSG00000092096	0.431816	0.0301958	0.0638265	191.158	222.198	159.808	202.96	154.075	282.429	156.855	181.124	SLC22A17	ns	Q8WUG5	ENSG00000092096
ENSG00000092098	0.279107	0.383777	0.502083	346.859	588.597	775.828	799.758	628.84	687.504	329.824	452.247	RNF31	ns	Q96EP0	ENSG00000092098
ENSG00000092108	-0.355055	0.0441539	0.0881416	4203.94	2808.76	2784.59	2590.15	3500.72	2306.07	3388.49	3143.23	SCFD1	ns	Q8WVM8	ENSG00000092108
ENSG00000092140	-0.410539	0.11031	0.187384	1573.97	1393.95	2814.94	1886.24	2254.69	1450.15	1379.46	1307.24	G2E3	ns	B4DL73	ENSG00000092140
ENSG00000092148	0.108677	0.766516	0.834587	2494.3	3327.52	5532.58	5766.64	4290.8	4473.95	2274.39	2166.73	HECTD1	ns	Q9ULT8	ENSG00000092148
ENSG00000092199	-0.16988	0.449469	0.564704	59926.5	47464.1	44432.9	42782.6	44466.7	38374.1	67388.4	63575.5	HNRNPC	ns	P07910	ENSG00000092199
ENSG00000092200	-0.0270806	0.940067	0.960225	64.7471	44.4395	33.033	45.9076	41.206	50.0945	81.6503	75.3745	RPGRIP1	ns	Q96KN7	ENSG00000092200
ENSG00000092201	-1.03242	8.2517e-05	0.00035445	9906.3	6291.37	17372.7	7106.82	15445.1	6635.79	8357.34	4939.84	SUPT16H	down	Q9Y5B9	ENSG00000092201
ENSG00000092203	0.689625	0.0010555	0.00345834	1970.16	3553.35	2686.38	4238.8	2598.67	3557.57	1621.19	2969.98	TOX4	ns	O94842	ENSG00000092203
ENSG00000092208	-0.0494255	0.741773	0.815331	974.289	1071.08	1175.79	1055.07	1137.65	874.926	898.154	1047.37	GEMIN2	ns	O14893	ENSG00000092208
ENSG00000092295	-0.0449301	0.931663	0.95489	21.5824	22.6732	11.6062	24.1619	17.9157	14.6829	50.4943	37.1247	TGM1	ns	P22735	ENSG00000092295
ENSG00000092330	0.626431	0.00540198	0.0145071	605.848	1181.73	915.102	1197.62	839.349	1265.32	550.065	851.619	TINF2	ns	Q9BSI4	ENSG00000092330
ENSG00000092421	-0.182674	0.147177	0.236329	2024.12	1653.33	1780.21	1678.45	1770.96	1871.63	2065.97	1524.36	SEMA6A	ns	A0A0A0MQU6	ENSG00000092421
ENSG00000092439	-0.517834	0.103623	0.178015	1375.1	1194.43	2979.22	1761.4	2278.87	1558.97	1240.87	985.493	TRPM7	ns	H0YLN8	ENSG00000092439
ENSG00000092445	0.639213	8.27774e-05	0.000355489	1486.1	2631	2023.05	2698.08	1768.28	2851.93	1436.4	2280.36	TYRO3	ns	H0YNK6	ENSG00000092445
ENSG00000092470	0.735321	0.00146454	0.00458692	1640.26	2935.73	1867.7	3461.59	2141.82	2967.67	1220.46	2073.36	WDR76	ns	A0A0C4DFX7	ENSG00000092470
ENSG00000092531	0.193577	0.280423	0.394078	1755.88	2339.88	2509.61	2390.42	2037.01	2231.8	1564.25	2037.36	SNAP23	ns	A8K287	ENSG00000092531
ENSG00000092621	-0.223203	0.30056	0.416995	53249.8	47962.9	39203.9	30733.1	48284.5	38083.9	57212.2	52797	PHGDH	ns	O43175	ENSG00000092621
ENSG00000092758	-0.0891986	0.781342	0.846195	612.014	459.813	287.476	328.602	360.105	408.529	677.913	623.246	COL9A3	ns	Q14050	ENSG00000092758
ENSG00000092820	1.01468	6.22028e-12	8.93382e-11	5727.03	14746.7	8330.56	14046.9	7342.74	13466.8	6685.66	14498.9	EZR	up	P15311	ENSG00000092820
ENSG00000092841	0.863684	2.77305e-06	1.61299e-05	9046.09	17670.6	9263.51	14400.5	7626.7	14524.8	11000.2	20617.7	MYL6	ns	P60660	ENSG00000092841
ENSG00000092847	0.405004	0.147222	0.236382	1701.92	2679.97	3205.98	3902.14	2312.91	3270.82	1737.22	2010.36	AGO1	ns	B2RAD8	ENSG00000092847
ENSG00000092850	2.21804	3.36422e-14	6.57762e-13	29.2903	98.8552	16.9629	91.0098	22.3946	110.553	27.933	142.874	TEKT2	up	Q9UIF3	ENSG00000092850
ENSG00000092853	-0.840314	0.0299369	0.0633844	8289.17	3296.69	3285.44	3273.94	3437.12	2699.92	10353.5	4895.97	CLSPN	ns	Q9HAW4	ENSG00000092853
ENSG00000092871	0.192507	0.350264	0.46877	656.72	838.909	781.185	740.964	794.56	829.15	464.118	673.87	RFFL	ns	Q8WZ73	ENSG00000092871
ENSG00000092929	1.51517	8.78233e-06	4.63042e-05	26.2072	65.2989	22.3196	83.7612	16.1241	70.8232	44.0482	88.8744	UNC13D	up	Q70J99	ENSG00000092929
ENSG00000092931	-0.0429656	0.853038	0.899168	675.22	702.87	959.742	910.903	994.32	848.151	569.404	644.62	MFSD11	ns	A0A024R8U7	ENSG00000092931
ENSG00000092964	0.517645	0.00342932	0.00973211	897.21	1553.57	1363.28	1773.48	1103.61	1565.02	995.919	1354.49	DPYSL2	ns	A0A1C7CYX9	ENSG00000092964
ENSG00000092969	1.35859	0.00220066	0.0065961	35.4567	160.526	86.5999	153.831	82.4121	213.333	27.933	71.9995	TGFB2	up	P61812	ENSG00000092969
ENSG00000092978	0.353389	0.168817	0.263373	493.311	762.727	837.43	845.666	667.359	830.014	391.062	616.496	GPATCH2	ns	Q9NW75	ENSG00000092978
ENSG00000093000	0.409288	0.0882651	0.156259	5124.27	7396.91	7505.63	10130.3	7138.5	7914.06	4191.03	6379.83	NUP50	ns	A0A024R4X7	ENSG00000093000
ENSG00000093009	-0.518626	0.000771788	0.00261999	3827.79	2745.27	4751.39	2874.46	4216.45	2670.55	3181.14	2864.23	CDC45	ns	O75419	ENSG00000093009
ENSG00000093010	-0.745206	0.0108898	0.0266928	7880.64	3872.59	4252.32	2744.79	6084.16	3735.49	8817.16	5775.71	COMT	ns	A0A140VJG8	ENSG00000093010
ENSG00000093072	-0.675045	0.0532129	0.103111	58.5807	34.4633	48.2103	25.7727	33.144	25.9109	70.9069	46.1247	ADA2	ns	Q9NZK5	ENSG00000093072
ENSG00000093144	0.115867	0.458656	0.573456	2710.13	3352.01	3280.98	3550.99	3263.34	2997.03	2469.92	2806.86	ECHDC1	ns	Q9NTX5	ENSG00000093144
ENSG00000093167	-0.314332	0.041956	0.0843802	2407.97	1780.3	1698.07	1528.64	2260.06	1653.12	2096.05	1841.61	LRRFIP2	ns	Q9Y608	ENSG00000093167
ENSG00000093183	-0.643277	0.00151163	0.00471894	2148.99	1578.96	2666.74	1514.95	2611.21	1610.8	1694.24	1135.12	SEC22C	ns	A0A024R2Q1	ENSG00000093183
ENSG00000093217	-1.2843	1.81301e-07	1.31681e-06	615.097	257.568	1058.84	358.401	708.565	313.522	543.619	272.248	XYLB	down	O75191	ENSG00000093217
ENSG00000094631	-0.488217	0.00378074	0.0106018	1754.34	1440.2	2109.65	1359.51	2237.67	1704.08	1837.13	1156.49	HDAC6	ns	B4DZH6	ENSG00000094631
ENSG00000094804	-0.0158927	0.927209	0.951927	5525.08	5327.3	5979.86	6308.67	6377.98	4920.49	4195.32	5280.71	CDC6	ns	A0A024R1S2	ENSG00000094804
ENSG00000094841	-0.325272	0.0514521	0.100177	649.012	548.692	851.715	525.924	724.689	559.676	559.734	591.746	UPRT	ns	A0A0A0MRR5	ENSG00000094841
ENSG00000094880	0.404549	0.0509948	0.0994692	2525.14	3740.17	3200.63	4152.62	3446.98	3511.8	1945.64	3315.35	CDC23	ns	Q9UJX2	ENSG00000094880
ENSG00000094914	-0.658499	0.000653652	0.00225829	4114.52	2224.7	2951.54	2174.57	3335.9	1955.41	4238.3	2920.48	AAAS	ns	Q9NRG9	ENSG00000094914
ENSG00000094916	0.232287	0.197844	0.298669	8545.07	10947.5	9876.86	11749.9	10599.8	12673.9	8104.87	8241.69	CBX5	ns	P45973	ENSG00000094916
ENSG00000094975	0.631733	0.0474834	0.093537	1845.29	2750.72	3243.48	5002.32	2512.67	3961.78	1454.67	2318.61	SUCO	ns	B4DYM4	ENSG00000094975
ENSG00000095002	-0.100447	0.701955	0.783245	4427.47	4765	6466.43	5401.79	6207.78	4673.47	2939.41	3854.22	MSH2	ns	P43246	ENSG00000095002
ENSG00000095015	0.611859	0.00735495	0.0189345	800.089	1394.86	1223.11	1772.68	1040	1680.76	802.537	1061.99	MAP3K1	ns	Q13233	ENSG00000095015
ENSG00000095059	-0.539633	0.0345245	0.0715201	3995.82	2385.22	2212.32	1872.55	2991.92	2119.51	4409.12	2984.6	DHPS	ns	P49366	ENSG00000095059
ENSG00000095066	-0.0784264	0.654915	0.745275	422.398	397.235	462.461	443.773	363.688	475.034	528.578	365.622	HOOK2	ns	Q96ED9	ENSG00000095066
ENSG00000095139	0.234557	0.316467	0.434068	7319.5	10714.5	11340.1	11679.9	10428.7	11285.9	6326.83	7989.69	ARCN1	ns	P48444	ENSG00000095139
ENSG00000095203	-0.348804	0.0722929	0.132566	437.814	424.443	647.268	414.779	592.113	445.668	418.995	363.372	EPB41L4B	ns	Q9H329	ENSG00000095203
ENSG00000095209	-0.0612838	0.812381	0.869118	1910.04	2524.89	3519.35	2732.71	3284.84	2515.95	1732.92	2242.11	TMEM38B	ns	Q9NVV0	ENSG00000095209
ENSG00000095261	-0.0471802	0.746416	0.819051	635.138	681.104	546.383	533.978	675.421	589.906	584.444	556.871	PSMD5	ns	Q16401	ENSG00000095261
ENSG00000095303	-0.0625189	0.871534	0.912498	140.285	126.063	108.92	41.0752	86.891	102.78	117.104	164.249	PTGS1	ns	P23219	ENSG00000095303
ENSG00000095319	0.0376627	0.839877	0.889517	5494.25	6110.89	7862.74	7638.38	6396.79	6367.18	5200.91	5500.09	NUP188	ns	Q5SRE5	ENSG00000095319
ENSG00000095321	-2.24177	3.808e-25	2.41663e-23	1355.06	331.936	1354.35	206.181	1719.9	386.073	1380.54	304.873	CRAT	down	P43155	ENSG00000095321
ENSG00000095370	-0.640011	0.10659	0.182005	240.489	84.3444	68.7443	57.9885	152.283	134.737	135.368	104.624	SH2D3C	ns	B4DG32	ENSG00000095370
ENSG00000095380	-0.941925	0.000144638	0.000587721	4635.58	2255.53	2967.61	1603.54	3469.37	1736.9	5002.16	2771.98	NANS	ns	Q9NR45	ENSG00000095380
ENSG00000095383	0.877599	4.50317e-08	3.63105e-07	123.328	288.403	143.738	249.673	156.762	271.201	143.962	238.498	TBC1D2	ns	Q9BYX2	ENSG00000095383
ENSG00000095397	0.0651239	0.595488	0.697126	676.761	678.383	623.162	764.321	737.23	665.911	641.385	692.995	WHRN	ns	A0A0C4DFN4	ENSG00000095397
ENSG00000095464	0.555055	0.253943	0.364979	13.8744	10.8831	15.1773	15.3025	7.16627	16.4103	11.8178	28.1248	PDE6C	ns	P51160	ENSG00000095464
ENSG00000095485	-0.29781	0.105196	0.180123	1347.36	1374	1877.52	1221.79	1779.03	1175.49	1204.34	1282.49	CWF19L1	ns	Q69YN2	ENSG00000095485
ENSG00000095539	0.567771	0.02553	0.0555881	494.853	906.022	742.795	713.581	670.046	1204.86	454.449	679.495	SEMA4G	ns	Q9NTN9	ENSG00000095539
ENSG00000095564	0.388735	0.331708	0.449829	1244.07	2082.31	2905.12	3699.18	2183.92	2796.65	1096.91	1150.87	BTAF1	ns	O14981	ENSG00000095564
ENSG00000095574	0.539832	0.0486084	0.0954479	786.215	1393.04	1384.71	1747.71	1176.16	1471.74	622.047	1160.99	IKZF5	ns	Q9H5V7	ENSG00000095574
ENSG00000095585	1.69838	0.00196241	0.00595963	4.62479	19.9524	8.03505	9.66475	4.47892	26.7746	6.44608	21.3748	BLNK	up	Q8WV28	ENSG00000095585
ENSG00000095587	-0.637499	0.000378521	0.00139209	137.202	91.5998	140.167	85.372	155.866	109.69	153.632	91.1244	TLL2	ns	Q9Y6L7	ENSG00000095587
ENSG00000095596	1.56422	4.30498e-16	1.0652e-14	121.786	347.354	171.414	509.01	137.951	429.258	142.888	418.497	CYP26A1	up	O43174	ENSG00000095596
ENSG00000095637	0.77846	0.016398	0.0380972	279.029	544.157	530.313	765.932	392.353	784.238	236.356	374.622	SORBS1	ns	Q9BX66	ENSG00000095637
ENSG00000095713	-1.33712	0.00101551	0.00334397	35.4567	18.1386	88.3855	28.9943	59.1217	24.1835	36.5278	15.7499	CRTAC1	down	Q9NQ79	ENSG00000095713
ENSG00000095739	0.363949	0.0189761	0.0430916	897.21	1047.5	795.469	892.379	823.225	1120.22	644.608	1004.62	BAMBI	ns	Q13145	ENSG00000095739
ENSG00000095752	-0.924739	0.0918547	0.161462	33.9151	12.697	11.6062	5.63777	17.0199	14.6829	38.6765	20.2499	IL11	ns	A8K3F7	ENSG00000095752
ENSG00000095777	-0.835787	9.9091e-07	6.26975e-06	360.734	205.873	341.043	206.987	449.683	216.788	311.56	190.124	MYO3A	ns	Q8NEV4	ENSG00000095777
ENSG00000095787	-0.0562292	0.743199	0.816406	6066.18	6039.24	6878.89	6737.94	7796.9	6640.97	5101	5438.21	WAC	ns	Q9BTA9	ENSG00000095787
ENSG00000095794	0.0931524	0.529291	0.639866	1331.94	1405.74	1066.88	1163.8	1227.22	1137.49	1215.09	1455.74	CREM	ns	Q03060	ENSG00000095794
ENSG00000095906	0.191547	0.425294	0.542212	3585.76	4034.02	2743.52	3309.37	2823.51	3123.13	4562.75	5196.34	NUBP2	ns	B7Z6P0	ENSG00000095906
ENSG00000095932	2.10675	0.00124206	0.00398017	6.16639	19.9524	3.57113	11.2755	3.58313	49.2308	13.9665	35.9997	SMIM24	up	O75264	ENSG00000095932
ENSG00000095951	-0.101529	0.696917	0.77933	448.605	489.742	733.867	601.631	672.734	628.772	402.88	385.872	HIVEP1	ns	P15822	ENSG00000095951
ENSG00000095970	-0.197233	0.710459	0.790586	127.953	146.016	181.235	27.3835	85.0994	128.691	225.613	239.623	TREM2	ns	Q9NZC2	ENSG00000095970
ENSG00000096060	-0.375779	0.221648	0.326668	3632	3632.25	6543.21	4182.42	5383.66	3777.81	2583.8	2390.61	FKBP5	ns	Q13451	ENSG00000096060
ENSG00000096063	0.0850189	0.705942	0.786751	7640.16	9417.55	11652.6	11884.4	10572	9417.76	6687.81	8053.82	SRPK1	ns	Q96SB4	ENSG00000096063
ENSG00000096070	0.409959	0.162956	0.25626	1518.47	2380.69	2432.83	2984.8	2301.27	2607.5	1055.01	1738.11	BRPF3	ns	Q9ULD4	ENSG00000096070
ENSG00000096080	0.917914	1.88268e-06	1.12949e-05	961.957	2350.76	1377.56	1960.33	1119.73	1855.22	1269.88	2776.48	MRPS18A	ns	Q9NVS2	ENSG00000096080
ENSG00000096092	0.0546067	0.778501	0.843837	763.091	774.517	661.552	539.615	663.776	672.821	718.738	929.243	TMEM14A	ns	Q9Y6G1	ENSG00000096092
ENSG00000096093	-1.50552	2.37413e-28	1.96323e-26	448.605	163.247	445.499	169.133	515.076	162.375	442.631	157.499	EFHC1	down	B2CKC5	ENSG00000096093
ENSG00000096384	-0.419311	0.016779	0.0388351	44422.7	39124.9	68798.7	42983.2	49663.1	35306.2	52850.3	43911.8	HSP90AB1	ns	A0A024RD80	ENSG00000096384
ENSG00000096401	0.875659	1.04662e-15	2.48355e-14	5710.08	11408.3	6303.94	10829.4	5965.02	10313.4	6451.45	12282.7	CDC5L	ns	Q99459	ENSG00000096401
ENSG00000096433	-0.857969	0.0331061	0.0691442	874.086	652.989	1862.34	727.273	1727.07	934.521	508.166	428.622	ITPR3	ns	A6H8K3	ENSG00000096433
ENSG00000096654	0.84717	0.00273425	0.0079594	539.559	1152.71	838.323	1388.5	764.999	1135.76	368.501	843.744	ZNF184	ns	A0A024RCM2	ENSG00000096654
ENSG00000096696	-0.45999	0.178449	0.274897	4355.01	4145.57	9658.12	5428.37	6523.99	5227.96	3555.01	2713.48	DSP	ns	B4DKX6	ENSG00000096696
ENSG00000096717	0.700092	0.000392519	0.00143803	2073.45	3594.16	2715.85	4472.36	2647.94	3698.35	1749.04	3162.35	SIRT1	ns	A8K128	ENSG00000096717
ENSG00000096746	0.996397	2.6616e-09	2.61368e-08	15369.7	25459.3	11226.7	26894.6	14100.5	22904.4	13344.5	32550.5	HNRNPH3	ns	A0A024QZK8	ENSG00000096746
ENSG00000096872	-0.92798	1.03685e-05	5.3923e-05	2061.12	830.747	1096.34	725.662	1554.18	804.966	1520.2	912.369	IFT74	ns	Q96LB3	ENSG00000096872
ENSG00000096968	-0.251319	0.310001	0.427247	275.946	242.15	369.612	343.904	371.75	258.246	225.613	200.249	JAK2	ns	O60674	ENSG00000096968
ENSG00000097007	0.438546	0.00222401	0.00665252	4324.18	6069.17	4463.02	6399.68	4639.26	6188.4	3860.13	4768.84	ABL1	ns	A0A024R8E2	ENSG00000097007
ENSG00000097021	-1.21662	5.98676e-10	6.46827e-09	3826.24	1597.1	3457.75	1486.76	3333.21	1259.27	4382.26	2112.74	ACOT7	down	O00154	ENSG00000097021
ENSG00000097033	0.582149	0.00337854	0.00961228	4940.82	8386.37	6173.59	8860.97	6015.19	8561.84	4123.34	6009.71	SH3GLB1	ns	A0A087WW40	ENSG00000097033
ENSG00000097046	0.629887	0.00635569	0.0167226	3749.16	6108.17	5109.4	7602.94	5234.96	6674.66	2772.89	5717.21	CDC7	ns	O00311	ENSG00000097046
ENSG00000097096	0.372793	0.286278	0.400915	499.477	683.824	864.214	1190.38	664.671	824.831	381.393	421.872	SYDE2	ns	Q5VT97	ENSG00000097096
ENSG00000099139	-0.885958	0.000316133	0.00118268	561.141	337.378	1021.34	450.216	680.796	477.625	649.98	311.623	PCSK5	ns	Q92824	ENSG00000099139
ENSG00000099194	0.00387602	0.987179	0.991279	24366.5	33918.2	48196	36139.7	36693.1	37234	26282.8	28614.2	SCD	ns	O00767	ENSG00000099194
ENSG00000099203	1.04902	2.71359e-19	9.72516e-18	803.172	1780.3	851.715	1680.86	919.97	1645.34	746.671	1772.99	TMED1	up	Q13445	ENSG00000099203
ENSG00000099204	0.342966	0.19612	0.296454	2423.39	3913.4	4637.11	4796.94	3027.75	4280.49	2403.31	2855.23	ABLIM1	ns	O14639	ENSG00000099204
ENSG00000099219	0.796154	0.00733175	0.0188799	1467.6	3128	2824.76	4115.57	2188.4	3827.05	1240.87	2341.11	ERMP1	ns	Q6ZMD3	ENSG00000099219
ENSG00000099246	0.669707	6.85385e-07	4.46073e-06	2091.95	3575.11	2393.55	3617.84	2479.53	3229.37	1894.07	3676.47	RAB18	ns	Q9NP72	ENSG00000099246
ENSG00000099250	0.818967	6.11209e-05	0.000271015	1661.84	3103.51	2069.47	3204.67	1919.66	3427.15	1241.94	2426.61	NRP1	ns	O14786	ENSG00000099250
ENSG00000099251	-0.535034	0.0519222	0.100979	50.8727	38.091	53.567	49.9346	56.4344	41.4575	68.7582	28.1248	HSD17B7P2	ns	NA	ENSG00000099251
ENSG00000099256	-0.380555	0.0859375	0.152975	1142.32	1105.55	1417.74	953.589	1652.72	1024.35	882.038	831.369	PRTFDC1	ns	Q9NRG1	ENSG00000099256
ENSG00000099260	0.577409	0.0352487	0.0727836	103.287	101.576	59.8164	100.675	60.0175	133.873	98.8399	140.624	PALMD	ns	A0A0S2Z5E7	ENSG00000099260
ENSG00000099282	0.319991	0.10562	0.18066	1177.78	1343.16	823.146	1117.89	954.01	1252.36	1290.29	1583.99	TSPAN15	ns	O95858	ENSG00000099282
ENSG00000099284	-1.23684	2.95092e-15	6.57742e-14	5367.84	1905.46	3741.65	1884.63	4422.48	1879.41	5031.16	2206.11	H2AFY2	down	A0A024QZP6	ENSG00000099284
ENSG00000099290	0.280388	0.298763	0.414811	891.043	1266.07	1466.84	1774.29	1185.12	1285.18	777.827	923.618	WASHC2A	ns	Q641Q2	ENSG00000099290
ENSG00000099308	0.45056	0.0285927	0.0610459	434.73	713.753	661.552	902.044	559.865	848.151	567.255	577.121	MAST3	ns	O60307	ENSG00000099308
ENSG00000099326	0.0120725	0.960872	0.973304	556.517	485.207	391.932	525.924	430.872	500.945	770.306	654.745	MZF1	ns	P28698	ENSG00000099326
ENSG00000099330	0.343804	0.208665	0.311643	553.433	639.385	394.61	428.471	318.003	539.811	614.526	777.369	OCEL1	ns	Q9H607	ENSG00000099330
ENSG00000099331	0.0866324	0.65546	0.745652	1849.92	2202.02	2644.42	2752.84	2297.69	2494.36	1920.93	1804.49	MYO9B	ns	Q4LE74	ENSG00000099331
ENSG00000099337	-1.1864	0.00152252	0.00474984	242.031	77.9959	97.3133	62.0155	123.618	81.1876	286.85	107.999	KCNK6	down	B2RDS2	ENSG00000099337
ENSG00000099338	0.214455	0.592721	0.694994	40.0815	48.0672	20.534	37.8536	20.603	39.7301	55.866	31.4998	CATSPERG	ns	B8ZZI7	ENSG00000099338
ENSG00000099341	0.109618	0.44919	0.564481	7450.54	7730.66	6312.87	6958.62	6206.88	6398.27	7404.4	8446.44	PSMD8	ns	P48556	ENSG00000099341
ENSG00000099364	0.568292	2.78207e-05	0.00013256	3787.7	5386.25	3822	6525.32	3755.13	5578.62	4654.07	6262.83	FBXL19	ns	Q6PCT2	ENSG00000099364
ENSG00000099365	1.88384	1.95371e-09	1.95802e-08	21.5824	85.2513	24.1051	78.9288	22.3946	114.008	22.5613	56.2496	STX1B	up	P61266	ENSG00000099365
ENSG00000099377	2.57913	3.25784e-12	4.87974e-11	58.5807	245.778	25.8907	175.576	25.0819	210.742	59.0891	363.372	HSD3B7	up	Q9H2F3	ENSG00000099377
ENSG00000099381	0.560427	0.000106916	0.000448266	3881.74	5278.33	4089.84	7253.4	4152.85	6081.3	4729.27	6242.58	SETD1A	ns	O15047	ENSG00000099381
ENSG00000099385	0.0627313	0.862614	0.906312	3226.56	3015.54	1654.33	1869.32	1831.88	2342.35	4332.84	4308.72	BCL7C	ns	Q8WUZ0	ENSG00000099385
ENSG00000099399	0.842335	1.6268e-06	9.86825e-06	357.651	815.329	536.562	684.587	418.331	721.188	391.062	841.494	MAGEB2	ns	O15479	ENSG00000099399
ENSG00000099617	0.18339	0.457755	0.572665	188.075	197.71	130.346	169.133	173.782	226.289	251.397	250.873	EFNA2	ns	O43921	ENSG00000099617
ENSG00000099622	-0.464684	0.0227202	0.0503015	9018.34	5628.4	6240.55	4324.98	7180.6	5054.36	8153.21	7160.57	CIRBP	ns	Q14011	ENSG00000099622
ENSG00000099624	-0.606169	0.162478	0.255598	10083.6	5550.4	4225.54	3289.24	4437.71	3889.23	13984.8	8773.81	ATP5F1D	ns	P30049	ENSG00000099624
ENSG00000099625	-0.512972	0.0258264	0.0561567	279.029	182.293	257.121	185.241	298.296	248.745	418.995	263.248	CBARP	ns	Q8N350	ENSG00000099625
ENSG00000099783	0.469243	0.0411418	0.082993	15739.7	24228.6	25372.9	28991	14563.7	19593.8	14927	24930.9	HNRNPM	ns	Q59ES8	ENSG00000099783
ENSG00000099785	-0.401138	0.200168	0.301428	440.897	406.304	361.577	227.927	335.919	289.339	698.325	467.997	MARCH2	ns	Q9P0N8	ENSG00000099785
ENSG00000099795	-0.0253018	0.931351	0.954691	3003.03	2815.11	2174.82	2204.37	1950.12	2107.42	4075	3881.22	NDUFB7	ns	P17568	ENSG00000099795
ENSG00000099797	-0.15964	0.62254	0.719709	10190	7942.88	6557.49	5993.76	6124.47	6477.73	13663.5	12293.9	TECR	ns	B3KSQ1	ENSG00000099797
ENSG00000099800	0.971594	8.90204e-05	0.000379314	5301.55	8930.53	3759.51	8132.89	3554.47	6715.25	5764.94	12262.4	TIMM13	ns	Q9Y5L4	ENSG00000099800
ENSG00000099804	0.0253383	0.935881	0.957741	6537.91	5344.53	3165.81	3813.55	3878.74	4273.58	6954.24	7467.7	CDC34	ns	A0A024R1Z1	ENSG00000099804
ENSG00000099810	-1.05479	1.10615e-11	1.52561e-10	2875.08	1434.76	3331.87	1572.94	3213.18	1529.61	2510.75	1204.87	MTAP	down	Q13126	ENSG00000099810
ENSG00000099814	-0.201618	0.405768	0.523362	1348.9	1202.59	1976.62	1746.9	1843.52	1596.98	1233.35	1021.49	CEP170B	ns	Q9Y4F5	ENSG00000099814
ENSG00000099817	0.392718	0.0630285	0.118618	9579.48	12427.6	8429.66	11603.3	7632.97	9565.45	11865.1	15645.3	POLR2E	ns	B4DJ89	ENSG00000099817
ENSG00000099821	0.250082	0.0569343	0.108985	3571.88	4065.76	3644.34	5087.69	3553.57	3771.77	3738.73	4328.97	POLRMT	ns	O00411	ENSG00000099821
ENSG00000099822	-1.15156	1.37009e-07	1.014e-06	289.82	119.715	249.086	113.561	230.216	123.509	369.575	156.374	HCN2	down	Q9UL51	ENSG00000099822
ENSG00000099840	1.8068	1.27452e-09	1.31104e-08	33.9151	83.4375	20.534	78.1234	16.1241	77.7328	29.0074	101.249	IZUMO4	up	Q1ZYL8	ENSG00000099840
ENSG00000099849	0.566982	0.00546766	0.0146608	408.523	506.973	249.086	517.064	325.169	425.803	389.988	579.371	RASSF7	ns	Q02833	ENSG00000099849
ENSG00000099860	1.17283	0.000903278	0.00301124	357.651	723.729	230.338	477.6	211.405	625.317	513.538	1131.74	GADD45B	up	O75293	ENSG00000099860
ENSG00000099864	-0.765527	5.13932e-05	0.00023181	1905.41	1167.22	1466.84	857.747	1878.46	1276.55	2177.7	1067.62	PALM	ns	A0A024R207	ENSG00000099864
ENSG00000099866	1.58426	1.96876e-08	1.68794e-07	66.2887	153.271	49.9958	152.22	26.8735	131.282	59.0891	161.999	MADCAM1	up	Q13477	ENSG00000099866
ENSG00000099875	0.123119	0.280482	0.394127	3726.04	4018.6	3772.01	4386.19	3779.31	4296.03	4480.02	4461.72	MKNK2	ns	Q9HBH9	ENSG00000099875
ENSG00000099889	-0.902391	2.967e-07	2.07984e-06	351.484	185.92	379.433	167.522	378.021	239.244	426.516	230.623	ARVCF	ns	O00192	ENSG00000099889
ENSG00000099899	0.300936	0.010159	0.0250818	2545.18	2967.47	2125.72	2939.7	2353.22	2788.88	2599.92	3156.73	TRMT2A	ns	Q8IZ69	ENSG00000099899
ENSG00000099901	-0.157199	0.43025	0.546767	12779.8	10994.7	13346.2	12867	12388.7	8773.44	15207.4	15542.9	RANBP1	ns	F6WQW2	ENSG00000099901
ENSG00000099904	-0.0819417	0.48067	0.59502	1646.43	1591.66	1469.52	1505.29	1575.68	1494.2	1832.83	1571.61	ZDHHC8	ns	Q9ULC8	ENSG00000099904
ENSG00000099910	-1.03626	1.30958e-12	2.09161e-11	1008.2	497.904	898.14	418.001	1110.77	543.266	1052.86	526.496	KLHL22	down	Q53GT1	ENSG00000099910
ENSG00000099917	0.28767	0.0709697	0.130702	3937.24	4632.59	3119.38	3927.92	3276.78	4561.19	4376.89	4831.84	MED15	ns	Q6PKB8	ENSG00000099917
ENSG00000099940	-0.311714	0.0080422	0.0204829	3166.44	2476.82	2870.3	2354.17	2734.83	2402.81	2767.52	2057.61	SNAP29	ns	O95721	ENSG00000099940
ENSG00000099942	0.302096	0.00959425	0.0238694	8168.92	9409.39	7644.01	10589.3	8135.51	9752.01	7156.22	8594.94	CRKL	ns	P46109	ENSG00000099942
ENSG00000099949	-0.0121308	0.943895	0.962899	2244.57	2789.71	3245.27	2795.53	2732.14	2878.7	2488.19	2158.86	LZTR1	ns	Q8N653	ENSG00000099949
ENSG00000099953	-1.25923	3.50798e-08	2.88958e-07	177.284	97.0414	220.517	61.2101	244.549	107.099	207.349	91.1244	MMP11	down	B3KQS8	ENSG00000099953
ENSG00000099954	0.378224	0.208072	0.31105	2088.86	2913.06	3142.6	3918.25	2854.86	3848.64	1564.25	1864.11	CECR2	ns	B7WPH3	ENSG00000099954
ENSG00000099956	0.0456732	0.85881	0.903547	10134.5	9618.89	6660.16	7797.04	7468.15	7930.47	12538.7	12638.2	SMARCB1	ns	Q12824	ENSG00000099956
ENSG00000099958	-0.0760933	0.737323	0.811989	473.27	416.28	385.682	363.234	323.378	370.526	572.627	514.121	DERL3	ns	Q96Q80	ENSG00000099958
ENSG00000099968	-1.77228	4.22881e-31	4.31972e-29	3875.58	1188.08	3933.6	980.973	4407.26	1288.64	3290.72	1082.24	BCL2L13	down	A0A087WX97	ENSG00000099968
ENSG00000099974	0.183682	0.401463	0.519071	106.37	145.109	169.629	143.361	120.931	127.827	122.475	177.749	DDTL	ns	A0A0F7RPW6	ENSG00000099974
ENSG00000099977	0.40625	0.0893693	0.157863	3221.94	4135.6	2898.87	3156.35	2147.19	3060.95	3520.63	5269.46	DDT	ns	P30046	ENSG00000099977
ENSG00000099991	0.362061	0.046449	0.0917928	4516.88	6556.19	6326.26	7751.94	5428.45	7223.11	4635.8	5342.59	CABIN1	ns	A0A024R1E5	ENSG00000099991
ENSG00000099992	0.585046	0.00191851	0.00584488	402.357	611.27	470.497	608.88	480.14	792.875	347.014	538.871	TBC1D10A	ns	A7E244	ENSG00000099992
ENSG00000099994	2.85196	1.23515e-22	6.48183e-21	36.9983	253.94	30.3546	187.657	29.5609	307.476	53.7173	334.123	SUSD2	up	A0A140VJW3	ENSG00000099994
ENSG00000099995	0.490091	0.058531	0.111516	6704.41	13087	12302.5	13893.9	10383.9	12300.8	5860.56	10234.1	SF3A1	ns	A0A024R1K8	ENSG00000099995
ENSG00000099999	-0.0401676	0.844609	0.893093	901.834	760.006	562.453	552.502	655.714	783.374	793.942	734.62	RNF215	ns	Q9Y6U7	ENSG00000099999
ENSG00000100003	-0.420169	0.00870738	0.021972	554.975	320.146	453.534	353.569	398.624	320.432	413.623	363.372	SEC14L2	ns	O76054	ENSG00000100003
ENSG00000100014	-1.27008	1.36088e-12	2.1681e-11	2825.75	1077.43	2553.36	1022.85	2934.59	1178.08	1885.48	949.493	SPECC1L	down	B2RMV2	ENSG00000100014
ENSG00000100023	0.0732526	0.450943	0.565934	2485.05	2667.28	2556.93	2698.88	2608.52	2678.33	2330.26	2455.86	PPIL2	ns	A0A024R1C1	ENSG00000100023
ENSG00000100027	0.327243	0.353743	0.472169	81.7046	154.178	143.738	117.588	159.449	239.244	94.5425	92.2493	YPEL1	ns	O60688	ENSG00000100027
ENSG00000100028	0.0912613	0.742795	0.816109	8525.03	9348.62	7874.34	7813.95	6236.45	6983.86	12523.7	13309.8	SNRPD3	ns	P62318	ENSG00000100028
ENSG00000100029	0.0974302	0.514867	0.626752	6812.32	6939.82	5926.29	7522.4	6193.45	5501.76	6866.15	7635.32	PES1	ns	O00541	ENSG00000100029
ENSG00000100030	0.166598	0.528526	0.639237	4217.81	6186.16	7346.71	6584.11	6217.63	6461.32	3430.39	4579.84	MAPK1	ns	P28482	ENSG00000100030
ENSG00000100031	0.348823	0.164212	0.257831	206.574	247.592	179.449	195.711	144.221	228.016	256.769	330.748	GGT1	ns	A0A140VJJ9	ENSG00000100031
ENSG00000100034	-0.585295	0.0037013	0.0104005	2065.74	1731.33	3347.04	2033.63	2737.51	1877.68	2408.68	1396.12	PPM1F	ns	P49593	ENSG00000100034
ENSG00000100036	1.02913	7.55456e-08	5.86615e-07	299.07	528.74	296.404	628.209	233.8	430.122	271.81	658.12	SLC35E4	up	Q6ICL7	ENSG00000100036
ENSG00000100038	-0.313602	0.546427	0.656097	33.9151	40.8118	92.8494	69.2641	82.4121	52.6856	20.4126	22.4998	TOP3B	ns	A0A024R1C2	ENSG00000100038
ENSG00000100055	-0.191373	0.549701	0.658817	72.4551	47.1603	60.7092	31.4105	47.4765	55.2767	58.0147	75.3745	CYTH4	ns	B4E2V8	ENSG00000100055
ENSG00000100056	0.335778	0.229222	0.335973	1763.59	2280.02	1488.27	2304.24	1393.84	2026.24	3042.55	3092.6	ESS2	ns	Q96DF8	ENSG00000100056
ENSG00000100058	0.441414	0.105623	0.18066	1859.17	1557.2	883.855	1629.32	998.799	1461.38	1382.68	2306.23	CRYBB2P1	ns	NA	ENSG00000100058
ENSG00000100060	3.07533	2.07135e-14	4.18256e-13	1.5416	73.4612	11.6062	78.9288	6.27049	83.7787	15.0408	66.3745	MFNG	up	O00587	ENSG00000100060
ENSG00000100065	0.563074	0.00227326	0.0067818	402.357	596.759	514.243	761.099	448.788	688.367	372.798	523.121	CARD10	ns	Q9BWT7	ENSG00000100065
ENSG00000100068	-0.184687	0.584264	0.687992	120.245	108.831	74.101	95.8421	105.702	98.4616	210.572	146.249	LRP5L	ns	NA	ENSG00000100068
ENSG00000100075	-0.452139	0.0602411	0.114273	8674.57	6176.19	6543.21	3911	6659.26	5626.13	9903.33	7517.2	SLC25A1	ns	D9HTE9	ENSG00000100075
ENSG00000100077	-0.102535	0.696011	0.778545	1200.9	1314.14	1929.3	1498.84	1594.49	1609.07	1007.74	917.993	GRK3	ns	A0A024R1D8	ENSG00000100077
ENSG00000100079	-1.52877	0.00193024	0.00587687	38.5399	9.06929	16.0701	8.05396	17.9157	5.18219	19.3382	8.99994	LGALS2	down	P05162	ENSG00000100079
ENSG00000100083	0.0773038	0.517922	0.629269	2646.92	2750.72	2364.98	2619.15	2870.99	2571.23	2343.15	2848.48	GGA1	ns	Q9UJY5	ENSG00000100083
ENSG00000100084	-0.241277	0.125397	0.207893	1996.37	1498.25	1617.72	1515.76	1666.16	1385.37	2088.53	1833.74	HIRA	ns	P54198	ENSG00000100084
ENSG00000100092	1.34203	3.05687e-10	3.44294e-09	1094.53	2946.61	1082.05	2741.57	930.719	2662.78	1620.11	3633.72	SH3BP1	up	Q9Y3L3	ENSG00000100092
ENSG00000100097	0.726024	0.0207446	0.0466082	769.257	1205.31	517.814	553.307	464.016	940.567	758.489	1450.11	LGALS1	ns	P09382	ENSG00000100097
ENSG00000100099	0.148337	0.427985	0.544697	2255.36	2395.2	2317.66	2926.81	2563.73	2456.36	1694.24	2008.11	HPS4	ns	A8K2E6	ENSG00000100099
ENSG00000100100	1.2913	3.07055e-05	0.000144967	171.117	505.159	252.658	525.118	273.214	642.591	119.252	328.498	PIK3IP1	up	Q96FE7	ENSG00000100100
ENSG00000100104	0.562235	0.000899624	0.00300102	1082.2	1971.66	1571.3	1906.37	1325.76	1660.03	1081.87	1941.74	SRRD	ns	Q9UH36	ENSG00000100104
ENSG00000100105	0.123478	0.280574	0.394227	2278.48	2299.97	2071.26	2650.56	2412.35	2360.49	2096.05	2336.61	PATZ1	ns	A0A024R1M5	ENSG00000100105
ENSG00000100106	-0.454853	0.0652877	0.122016	1399.77	965.879	987.418	579.885	1188.7	1055.44	1526.65	1121.62	TRIOBP	ns	Q9H2D6	ENSG00000100106
ENSG00000100109	1.39892	3.04001e-10	3.428e-09	1028.25	3669.43	1776.64	4164.7	1677.8	3543.75	1082.94	3309.73	TFIP11	up	A0A024R1I7	ENSG00000100109
ENSG00000100116	-0.873896	0.00018879	0.000746792	1401.31	662.965	1039.2	513.843	844.724	562.267	1396.65	815.619	GCAT	ns	O75600	ENSG00000100116
ENSG00000100122	2.78766	4.7565e-09	4.48021e-08	3.08319	40.8118	3.57113	30.6051	4.47892	34.5479	8.59477	31.4998	CRYBB1	up	P53674	ENSG00000100122
ENSG00000100124	-0.219974	0.333275	0.451377	3208.06	2316.3	1913.23	1939.39	2103.3	2013.28	3200.48	2679.73	ANKRD54	ns	Q6NXT1	ENSG00000100124
ENSG00000100129	-0.159299	0.59481	0.69672	6372.96	8258.49	11838.3	7498.24	10785.2	8144.67	4600.35	6185.21	EIF3L	ns	Q9Y262	ENSG00000100129
ENSG00000100138	-0.189463	0.516223	0.627882	7250.13	5274.7	4213.04	5262.46	4410.84	3884.91	8725.84	7149.32	SNU13	ns	P55769	ENSG00000100138
ENSG00000100139	-0.310123	0.134191	0.219312	2226.07	2369.81	3305.08	2178.6	2947.13	2437.36	2207.78	1634.61	MICALL1	ns	Q8N3F8	ENSG00000100139
ENSG00000100142	-0.377808	0.492572	0.605593	13.8744	7.25543	9.82061	11.2755	23.2904	13.8192	29.0074	26.9998	POLR2F	ns	B0QYL9	ENSG00000100142
ENSG00000100147	0.913965	0.0136521	0.0325734	126.411	245.778	300.868	471.962	143.325	356.707	116.029	221.623	CCDC134	ns	B0QY51	ENSG00000100147
ENSG00000100150	0.751603	0.000564709	0.00198073	422.398	783.587	638.34	993.053	524.033	1034.71	464.118	641.245	DEPDC5	ns	O75140	ENSG00000100150
ENSG00000100151	0.625761	6.31347e-05	0.000278908	1156.2	1908.18	1064.2	1897.51	1324.86	1568.48	1340.78	2167.86	PICK1	ns	A0A024R1J5	ENSG00000100151
ENSG00000100154	-0.100636	0.557007	0.664759	2757.92	2338.06	2418.55	3025.07	2414.14	2548.77	3098.42	2053.11	TTC28	ns	Q96AY4	ENSG00000100154
ENSG00000100156	-0.0912808	0.839508	0.889324	24.6656	23.5801	21.4268	18.5241	44.7892	30.2294	11.8178	24.7498	SLC16A8	ns	O95907	ENSG00000100156
ENSG00000100162	0.186919	0.459457	0.574269	3191.11	2894.01	1760.57	2452.43	1862.33	2115.2	2760	3433.48	CENPM	ns	Q9NSP4	ENSG00000100162
ENSG00000100167	-0.67584	7.58374e-06	4.05102e-05	1469.14	1037.53	1736.46	832.78	1757.53	1156.49	1578.21	1070.99	SEPT3	ns	Q9UH03	ENSG00000100167
ENSG00000100181	-1.02052	1.9552e-08	1.67706e-07	484.062	233.081	460.676	237.592	450.579	245.29	391.062	161.999	TPTEP1	down	NA	ENSG00000100181
ENSG00000100191	-1.22974	0.147733	0.237033	80.1631	31.7425	6.24948	17.7187	5.3747	19.0014	148.26	33.7498	SLC5A4	ns	Q9NY91	ENSG00000100191
ENSG00000100196	-1.13043	2.60585e-06	1.52643e-05	1310.36	538.716	794.577	380.952	922.657	536.356	1417.06	573.746	KDELR3	down	A0A024R1R0	ENSG00000100196
ENSG00000100197	0.956724	0.00050688	0.00179971	27.7487	52.6019	37.4969	75.7072	30.4566	63.9136	30.0817	52.8746	CYP2D6	ns	C1ID52	ENSG00000100197
ENSG00000100201	1.16234	4.4772e-06	2.50288e-05	8600.57	24112.5	11472.3	38030.8	17235.8	26530.2	13256.4	24506.8	DDX17	up	A0A1W2PQ51	ENSG00000100201
ENSG00000100206	-0.868918	4.49488e-07	3.04905e-06	1028.25	521.484	774.935	405.114	955.801	498.354	927.161	593.996	DMC1	ns	Q14565	ENSG00000100206
ENSG00000100207	0.246585	0.181438	0.278269	2913.62	3373.78	3655.95	4540.82	3749.75	4170.8	2668.68	3325.48	TCF20	ns	Q9UGU0	ENSG00000100207
ENSG00000100209	-0.595275	0.0286512	0.0611572	1395.15	654.803	658.874	568.61	850.099	500.945	998.068	857.244	HSCB	ns	B0QYH2	ENSG00000100209
ENSG00000100211	-1.32578	1.77296e-05	8.80352e-05	3445.47	1077.43	1556.12	630.625	2114.95	887.881	2836.27	1374.74	CBY1	down	A0A087WUW0	ENSG00000100211
ENSG00000100216	0.469861	0.00435435	0.0119938	4573.92	6919.87	4902.27	6530.15	4485.19	5204.64	5286.86	8006.57	TOMM22	ns	Q549C5	ENSG00000100216
ENSG00000100218	-0.842075	0.0366584	0.0752793	49.3311	22.6732	17.8557	17.7187	29.5609	19.8651	41.8995	15.7499	RSPH14	ns	Q9UHP6	ENSG00000100218
ENSG00000100219	-0.796197	0.00195366	0.00593586	11924.3	6424.68	8665.35	4536.8	13661.6	5691.77	6569.63	6854.58	XBP1	ns	P17861	ENSG00000100219
ENSG00000100220	0.646768	0.0269621	0.0581299	3090.9	7127.55	6344.11	7733.41	5104.18	6646.16	2624.63	5369.59	RTCB	ns	Q9Y3I0	ENSG00000100220
ENSG00000100221	-0.27244	0.227429	0.333719	2620.72	2458.68	3522.92	2655.39	3680.78	2541	1948.86	2093.61	JOSD1	ns	A0A024R1P5	ENSG00000100221
ENSG00000100225	0.644422	1.14776e-05	5.90482e-05	4176.19	7054.09	4725.5	6996.48	4848.88	6422.46	3461.54	6434.95	FBXO7	ns	Q9Y3I1	ENSG00000100225
ENSG00000100226	0.430617	0.0557587	0.107099	2967.57	4807.63	4318.39	5678.04	4026.55	4823.75	2650.41	3512.23	GTPBP1	ns	O00178	ENSG00000100226
ENSG00000100227	0.97671	0.000726201	0.002482	4273.31	10486.8	6473.57	11856.2	7035.48	10468	2884.62	7864.82	POLDIP3	ns	B4E0L0	ENSG00000100227
ENSG00000100228	-0.351706	0.0224122	0.0497697	288.279	216.756	293.726	215.041	260.673	195.196	226.687	210.374	RAB36	ns	O95755	ENSG00000100228
ENSG00000100234	-0.494532	0.017677	0.0406093	1800.59	1632.47	2845.3	1530.25	2432.95	1856.09	1812.42	1293.74	TIMP3	ns	P35625	ENSG00000100234
ENSG00000100239	-0.40844	0.00981166	0.0243185	2189.07	1915.43	2658.71	1519.78	2411.45	2067.69	2785.78	2068.86	PPP6R2	ns	O75170	ENSG00000100239
ENSG00000100241	-0.0133809	0.952836	0.968001	4476.8	6550.75	8541.25	7515.96	7624.91	7496.03	6666.32	5497.84	SBF1	ns	A0A024R4Z9	ENSG00000100241
ENSG00000100242	0.883594	0.000322817	0.00120603	1401.31	3091.72	2344.45	3519.58	2088.07	4011.88	1307.48	2557.11	SUN2	ns	B4E2A6	ENSG00000100242
ENSG00000100243	0.373101	0.00473055	0.012909	7169.97	9574.45	6370.9	7871.94	6824.08	8285.45	7321.67	10126.1	CYB5R3	ns	P00387	ENSG00000100243
ENSG00000100246	-0.67996	0.000112997	0.000470857	1092.99	591.318	766.9	461.492	869.806	603.725	786.422	535.496	DNAL4	ns	O96015	ENSG00000100246
ENSG00000100258	-0.141529	0.400395	0.518082	3175.69	2460.5	2385.52	2200.34	2619.27	2717.19	3244.53	2977.85	LMF2	ns	Q9BU23	ENSG00000100258
ENSG00000100263	0.44313	0.00123497	0.00396343	1401.31	1697.77	1244.54	1589.05	1356.22	1693.71	1148.48	2021.61	RHBDD3	ns	A0A024R1J2	ENSG00000100263
ENSG00000100266	0.52396	0.0332977	0.0694684	3735.29	6270.51	5263.85	6328.8	5106.86	6333.5	2540.83	5006.21	PACSIN2	ns	Q9UNF0	ENSG00000100266
ENSG00000100271	-1.65228	2.19122e-11	2.91685e-10	872.544	237.615	480.317	169.133	789.185	259.973	812.206	273.373	TTLL1	down	A0A024R4U6	ENSG00000100271
ENSG00000100276	-1.77525	9.76563e-05	0.000412159	64.7471	9.97622	23.2124	11.2755	34.9356	19.8651	62.3121	12.3749	RASL10A	down	A0A024R1C8	ENSG00000100276
ENSG00000100280	-0.330377	0.0635253	0.119329	5987.56	5600.29	8564.47	5460.59	7054.3	5591.58	5371.73	4805.97	AP1B1	ns	Q10567	ENSG00000100280
ENSG00000100281	-0.308341	0.22048	0.325372	5044.11	3521.6	3214.91	3398.77	3269.61	3619.76	6542.77	4052.22	HMGXB4	ns	Q7Z641	ENSG00000100281
ENSG00000100284	0.80796	3.42826e-12	5.10419e-11	1331.94	2418.78	1381.14	2455.65	1367.86	2071.15	1205.42	2310.73	TOM1	ns	B3KUF5	ENSG00000100284
ENSG00000100285	1.12575	0.00126818	0.00405164	16.9576	39.9049	10.7134	34.632	17.0199	31.9568	22.5613	39.3747	NEFH	up	P12036	ENSG00000100285
ENSG00000100288	-0.42968	0.239877	0.34877	103.287	61.6712	58.9237	89.399	110.181	89.8246	194.457	105.749	CHKB	ns	A0A024R4X4	ENSG00000100288
ENSG00000100290	0.99687	0.0276294	0.0593572	120.245	148.736	52.6742	152.22	47.4765	126.964	157.929	325.123	BIK	ns	A0A024R4X6	ENSG00000100290
ENSG00000100292	0.876884	0.00365987	0.0102947	861.753	1574.43	609.771	1158.16	563.448	1342.19	1289.22	2028.36	HMOX1	ns	P09601	ENSG00000100292
ENSG00000100294	0.522597	0.000113922	0.000474002	1715.8	2379.78	1702.54	2579.68	1684.97	2060.78	1754.41	2832.73	MCAT	ns	Q8IVS2	ENSG00000100294
ENSG00000100296	0.154403	0.419307	0.536585	2666.96	3789.15	4207.69	3340.78	3397.71	3772.63	2577.36	3403.1	THOC5	ns	A0A024R1D6	ENSG00000100296
ENSG00000100297	0.635474	0.000230015	0.000891768	6764.53	12858.4	9227.8	12790.5	6578.64	10071.6	8636.67	12763	MCM5	ns	B1AHB0	ENSG00000100297
ENSG00000100298	-1.22272	0.0442053	0.0882352	38.5399	9.97622	6.24948	6.44317	12.541	9.50068	25.7843	8.99994	APOBEC3H	ns	B7TQM4	ENSG00000100298
ENSG00000100299	-0.00607719	0.967824	0.977858	911.084	745.495	720.476	761.905	781.123	856.788	905.674	938.243	ARSA	ns	A0A0C4DFZ2	ENSG00000100299
ENSG00000100300	-1.16861	1.65554e-05	8.26989e-05	4957.78	1843.79	2854.23	1358.7	3562.53	1671.26	5373.88	2577.36	TSPO	down	O76068	ENSG00000100300
ENSG00000100302	-0.709678	0.0111736	0.0273113	124.869	83.4375	123.204	40.2698	93.1615	80.3239	122.475	79.8744	RASD2	ns	Q96D21	ENSG00000100302
[truncated: 17,052 more rows]

## Sheet: S. Table S2
Accession	Control Global Rep1	Control Global Rep2	Control Global Rep3	Control Global Rep4	Control PISA Rep1	Control PISA Rep2	Control PISA Rep3	Control PISA Rep4	DZNep Global Rep1	DZNep Global Rep2	DZNep Global Rep3	DZNep Global Rep4	DZNep PISA Rep1	DZNep PISA Rep2	DZNep PISA Rep3	DZNep PISA Rep4	Control global mean	Control global sd	DZNep global mean	Dznep global sd	FC global (DZNep/Control)	log10 global FC	pval	Protein type	Normalized Control PISA Rep1	Normalized Control PISA Rep2	Normalized Control PISA Rep3	Normalized Control PISA Rep4	Normalized DZNep PISA Rep1	Normalized DZNep PISA Rep2	Normalized DZNep PISA Rep3	Normalized DZNep PISA Rep4	PISA Rep1 Fold Change (DZNep/Control)	PISA Rep2 Fold Change (DZNep/Control)	PISA Rep3 Fold Change (DZNep/Control)	PISA Rep4 Fold Change (DZNep/Control)	PISA Fold Change mean	PISA Fold Change sd	PISA pval	PISA log10.pvalue	PISA protein type	Gene.Name	All observed lysine methylation sites	Detected in the dataset	Quantified in this dataset
Q86U42	2076	1877	1951.9	2181.7	2048.1	1766.6	1733.3	1495.2	9895.5	9420.8	8858.6	8193.9	6216	6108.1	4662.8	4945.9	2021.65	134.609	9092.2	733.662	4.49742	0.652963	0.000213171	Up with DZNep	0.986561	0.941183	0.888007	0.685337	0.628164	0.648363	0.526359	0.603608	0.636721	0.688881	0.592742	0.880745	0.699772	0.126887	0.0192385	1.71583	Destabilized with DZNep	PABPN1
Q9NTZ6	18322.1	18280	18427.6	18558.6	14743	13491	14293.4	13801.7	25266	24483.3	25538.2	25965	17850.8	18262.6	17299.9	17371.4	18397.1	124.298	25313.1	623.546	1.37593	0.138597	0.000127339	Up with DZNep	0.804657	0.73802	0.775652	0.743682	0.706515	0.745921	0.677413	0.669031	0.878032	1.01071	0.873346	0.89962	0.915426	0.064542	0.0304301	1.5167	Destabilized with DZNep	RBM12	methylated
Q96T37	6094.1	5787	6238.4	6738.1	4351.3	4346.9	4229.6	4209.7	13339.2	10969.8	11981.4	13410.2	6545.1	5989.5	6811.9	6807.5	6214.4	396.644	12425.1	1172	1.99941	0.300902	0.000835751	Up with DZNep	0.714018	0.751149	0.677994	0.624761	0.490667	0.545999	0.56854	0.507636	0.68719	0.726885	0.838561	0.812529	0.766291	0.0711117	0.00344981	2.4622	Destabilized with DZNep	RBM15	methylated
Q6I9Y2	5932	6374.1	6401.4	6320.4	5200.3	5008.4	5192.9	5026.1	8781.6	8130.2	8949.2	8435.4	6314.7	6449.2	6178	6358.3	6256.98	219.247	8574.1	365.167	1.37033	0.136824	0.000126428	Up with DZNep	0.876652	0.785742	0.811213	0.795219	0.719083	0.79324	0.690341	0.753764	0.820261	1.00954	0.850998	0.94787	0.907168	0.0872641	0.0418234	1.37858	Destabilized with DZNep	THOC7	methylated
Q5JSZ5	5804	6134.2	6443	6754.3	5807.4	5861.2	5777.5	6189.7	9753	9804.6	9682.4	10509.5	8844.2	9239.9	8730.4	9502.5	6283.88	407.964	9937.38	384.691	1.58141	0.199044	1.29197e-05	Up with DZNep	1.00059	0.955495	0.89671	0.916409	0.906818	0.942405	0.901677	0.904182	0.906288	0.986299	1.00554	0.986658	0.971196	0.0441958	0.315117	0.501528	ns	PRRC2B	methylated
O14654	2905	3162.3	3559.9	3422.5	1919.6	1867.1	1816.9	1613.1	1364.7	1183.9	1254.7	1536.1	1012.5	945	1143.1	1016.8	3262.43	289.766	1334.85	153.409	0.409159	-0.388108	0.000139224	Down with DZNep	0.660792	0.590425	0.51038	0.471322	0.741921	0.798209	0.911054	0.661936	1.12278	1.35192	1.78505	1.40442	1.41604	0.274724	0.0181067	1.74216	Stabilized with DZNep	IRS4	methylated
Q9H3R5	2606.4	3193.8	2889	2835.1	1694	1646.4	1924.1	1946	1330.1	1402.7	1422.6	1150.3	1090.5	1057.4	1012.5	1179.3	2881.07	241.812	1326.42	123.964	0.460392	-0.336872	0.000175452	Down with DZNep	0.649939	0.515499	0.666009	0.686396	0.819863	0.753832	0.711725	1.02521	1.26145	1.46233	1.06864	1.49362	1.32151	0.197486	0.0582265	1.23488	ns	CENPH	methylated
Q96DB5	5020.2	4869	5119.7	5105.2	3935	4173.1	4301.1	4532.1	3524.5	3440.5	3637.3	3531.5	3114.5	3353.4	3412.7	3307.1	5028.52	115.05	3533.45	80.64	0.702681	-0.153242	2.13723e-06	Down with DZNep	0.783833	0.857075	0.840108	0.887742	0.883671	0.974684	0.938251	0.936458	1.12737	1.13722	1.11682	1.05488	1.10907	0.0370788	0.0199636	1.69976	Stabilized with DZNep	RMDN1
P04637	7927.6	8854.1	8344.1	7967.2	5328.1	5528.4	5503.3	5728.6	5483.4	5941.4	6131.4	5691.3	4848.5	5070.2	4964.6	5003.3	8273.25	430.328	5811.88	283.612	0.70249	-0.15336	0.00017295	Down with DZNep	0.672095	0.624389	0.659544	0.719023	0.884214	0.853368	0.809701	0.879114	1.31561	1.36673	1.22767	1.22265	1.28316	0.0701828	0.000382991	3.41681	Stabilized with DZNep	TP53	methylated
Q9NQ88	17522.1	17805.1	17961.3	17575.4	15007.3	14928.1	14813	14205.3	21721.8	21824.5	21332.4	21835.5	16697.2	17126.6	17447.2	16063.9	17716	204.513	21678.5	236.379	1.22367	0.0876652	3.13425e-07	Up with DZNep	0.856478	0.838417	0.824718	0.808249	0.768684	0.784742	0.817873	0.735678	0.897494	0.93598	0.991701	0.910212	0.933847	0.0417604	0.0401185	1.39666	Destabilized with DZNep	TIGAR	methylated
P04083	658	624.2	684.9	683	555.1	585.3	599.8	600.5	1440.3	1694.7	1720.5	1200.4	1001.2	1158.5	1064.8	1123.6	662.525	28.3381	1513.97	244.316	2.28516	0.358916	0.00566597	Up with DZNep	0.843617	0.93768	0.875748	0.879209	0.695133	0.683602	0.61889	0.936021	0.823991	0.729035	0.706698	1.06462	0.831085	0.163782	0.116084	0.935229	ns	ANXA1	methylated
Q96HY7	2558.8	2725.7	3109.4	2831.3	2169.1	2147.1	2584	2170.6	1450.8	1404.5	1341.1	1203.7	1248.2	1069.7	1309.3	1240.2	2806.3	231.118	1350.03	107.415	0.481069	-0.317792	0.000241769	Down with DZNep	0.847702	0.787724	0.831028	0.766644	0.860353	0.761623	0.976288	1.03032	1.01492	0.966865	1.1748	1.34394	1.12513	0.170819	0.199537	0.699976	ns	DHTKD1
Q92841	113176	108885	103146	113806	92138.2	88461.7	82820.1	83724.6	179883	159167	164246	187272	123634	117891	116625	115881	109753	4917.7	172642	13147	1.573	0.19673	0.00105415	Up with DZNep	0.814114	0.812434	0.802941	0.735678	0.687301	0.740672	0.710061	0.618787	0.844231	0.911671	0.884325	0.84111	0.870334	0.0338617	0.0213046	1.67153	Destabilized with DZNep	DDX17	methylated
Q9Y6A5	19879.1	19591	20383	20756.1	19089.3	18629.3	19821	20050.6	29226.5	27102.8	30405.6	31030.8	28366.8	31228.7	30798.8	28370.1	20152.3	518.81	29441.4	1729.27	1.46095	0.164634	0.000926113	Up with DZNep	0.96027	0.950911	0.972428	0.96601	0.970585	1.15223	1.01293	0.914256	1.01074	1.21171	1.04165	0.946425	1.05263	0.113228	0.397162	0.401032	ns	TACC3	methylated	methylated_detect	methylated_quant
Q86Y56	3149.3	2802.9	3186.4	2974	1947.6	2043.6	2103	2017.1	2018.2	1958.7	2161.6	2164	1838.3	1827.9	1942.8	1805.2	3028.15	176.437	2075.62	103.555	0.685443	-0.164028	0.000283166	Down with DZNep	0.618423	0.729102	0.659992	0.678245	0.910861	0.933221	0.898779	0.834196	1.47288	1.27996	1.3618	1.22993	1.33614	0.106131	0.000394501	3.40395	Stabilized with DZNep	DNAAF5
Q96PZ0	5738.2	5953.2	5421.5	5625.4	5324	5240.8	5454.4	5190.2	4322.1	4505.6	4223.2	4231.6	4190.8	3998.5	4298.9	3973	5684.57	221.92	4320.62	131.193	0.760061	-0.119151	0.000152337	Down with DZNep	0.927817	0.880333	1.00607	0.922637	0.969621	0.887451	1.01792	0.938888	1.04506	1.00809	1.01178	1.01761	1.02064	0.0167466	0.629449	0.201039	ns	PUS7	methylated
Q66K74	8366.4	8157	9294.2	8806	7163	7053.5	7216	6940.4	12030.9	11927.3	12757.9	12816.7	9039.9	10159.4	9765.4	9512.3	8655.9	504.205	12383.2	469.142	1.43061	0.155521	3.80959e-05	Up with DZNep	0.856163	0.864717	0.776398	0.788144	0.75139	0.851777	0.765439	0.74218	0.877625	0.985035	0.985885	0.94168	0.947557	0.0509857	0.245933	0.609183	ns	MAP1S	methylated
Q8WXI9	11725.7	11440.4	12286.5	12760.4	9402.9	8670.9	9114.9	9646	16822.5	16031.5	17273.9	18001.7	12611.3	12305.6	12315.5	12874	12053.2	588.031	17032.4	825.373	1.4131	0.150172	0.000117215	Up with DZNep	0.801905	0.757919	0.741863	0.755932	0.749669	0.767589	0.712954	0.715155	0.934859	1.01276	0.961032	0.946056	0.963676	0.0344329	0.183326	0.736777	ns	GATAD2B	methylated
Q14137	6347	6037.5	6447.4	6234.4	4197.2	4608.1	4411.6	4222.3	8448.3	8148.9	8290	8520.6	5217.5	5158.8	5610.2	5064.4	6266.57	175.762	8351.95	166.126	1.33278	0.124758	2.50747e-06	Up with DZNep	0.661289	0.763246	0.684245	0.677258	0.61758	0.633067	0.676743	0.594371	0.933903	0.82944	0.989036	0.877614	0.907498	0.069118	0.0634287	1.19771	ns	BOP1	methylated
Q969T7	6308.7	5349.8	5786.6	5716.5	4658.8	4647.7	4797.3	4879.5	7634.1	7870	7955.3	7919.1	6108.1	6012.3	6456.6	6065.2	5790.4	395.069	7844.62	144.638	1.35476	0.131864	0.000800398	Up with DZNep	0.738472	0.868761	0.829036	0.853582	0.800107	0.763952	0.81161	0.765895	1.08346	0.879357	0.97898	0.897272	0.959768	0.0931686	0.305371	0.515172	ns	NT5C3B	methylated
Q99661	19080.8	18464.7	17489.8	17619.5	15828.9	13892.8	15395.5	15017.7	25512.5	25804.2	26210.5	24357.7	21638.9	20185.1	19350.2	19896.3	18163.7	748.77	25471.2	795.622	1.40231	0.146846	1.11171e-05	Up with DZNep	0.829572	0.752398	0.880256	0.852334	0.848169	0.782241	0.738261	0.816838	1.02242	1.03966	0.838689	0.958355	0.964781	0.0910489	0.407753	0.389603	ns	KIF2C	methylated
Q9NQW6	3293.6	3244.4	3742.8	4085.4	2941.3	2976.7	2974.2	2981.9	5375.1	5892.4	5843.6	6131.4	4527.5	4406	4756.1	4841.2	3591.55	398.351	5810.62	316.414	1.61786	0.208941	0.00016451	Up with DZNep	0.893035	0.917489	0.794646	0.729892	0.84231	0.747743	0.813899	0.789575	0.943199	0.814989	1.02423	1.08177	0.966047	0.11564	0.500052	0.300985	ns	ANLN	methylated
Q05048	13562.2	13131.8	13853.4	13179.1	11846.1	12100.4	12167.4	12293.5	16135.3	16648.9	17538	17510.7	14725.6	14409.1	15450.4	15571.5	13431.6	340.885	16958.2	686.599	1.26256	0.101252	0.000492458	Up with DZNep	0.873464	0.921458	0.878297	0.932803	0.912633	0.865469	0.880967	0.889256	1.04484	0.939238	1.00304	0.953317	0.985109	0.0483199	0.45683	0.340245	ns	CSTF1
Q7Z7A3	827.4	891.5	860.2	920.7	786.8	818.2	863.3	853.7	1125.3	1192.3	1103.6	1162.2	1093.8	1092.2	1107.1	1128.8	874.95	40.1893	1145.85	39.295	1.30962	0.117145	7.16079e-05	Up with DZNep	0.950931	0.917779	1.0036	0.927229	0.972007	0.916045	1.00317	0.971261	1.02216	0.99811	0.999569	1.04749	1.01683	0.0232144	0.573176	0.241712	ns	CTU1
Q9H6Z4	15768	16141.7	16106.3	16303	17418.4	17025.6	18064.1	17502.5	18573.1	18954	18199	18592.4	20300.9	20797.4	21375.7	20627.4	16079.8	224.775	18579.6	308.349	1.15547	0.0627577	2.38736e-05	Up with DZNep	1.10467	1.05476	1.12155	1.07358	1.09303	1.09726	1.17455	1.10945	0.989462	1.04029	1.04725	1.03342	1.02761	0.0260495	0.264971	0.576801	ns	RANBP3
O00233	16228	15586.8	15431.1	15673.1	18238.2	16841.6	18807	18752	20499	19735.6	20383.7	20663.4	22654.9	21154.6	22968.1	22401.2	15729.8	346.934	20320.4	406.425	1.29185	0.111211	3.11192e-06	Up with DZNep	1.12387	1.0805	1.21877	1.19644	1.10517	1.0719	1.12679	1.0841	0.98336	0.992038	0.924527	0.906101	0.951506	0.0426104	0.168908	0.77235	ns	PSMD9
Q9UBB4	10613.2	9293.4	10846	10724.6	6697.9	8179.8	7616.7	8290.2	4051.2	3997.8	4631.7	4229.8	3316.5	3498.5	4584.2	5053.2	10369.3	723.54	4227.62	287.069	0.407706	-0.389653	0.00010761	Down with DZNep	0.631091	0.880173	0.702259	0.773008	0.818646	0.875106	0.989745	1.19467	1.29719	0.994243	1.40937	1.54548	1.31157	0.234649	0.0721897	1.14152	ns	ATXN10	methylated
P12268	103513	106660	105017	105456	107468	102238	108776	108009	88081.7	87442.3	91104.9	87701.8	83747.2	88952.7	85684.2	83057.8	105161	1300.05	88582.7	1701.86	0.84235	-0.0745074	8.09759e-06	Down with DZNep	1.03821	0.958546	1.03579	1.02421	0.95079	1.01727	0.9405	0.947048	0.915795	1.06127	0.908003	0.924665	0.952433	0.0728751	0.101053	0.995449	ns	IMPDH2	methylated
Q96BH1	1344.4	1540.1	1752.3	1867.7	1554.9	1644.2	1410	1502	3231.9	3053.4	2848.2	3087.7	2808.4	2702.8	2730.4	2470.1	1626.12	231.695	3055.3	158.252	1.87888	0.2739	0.000111468	Up with DZNep	1.15658	1.06759	0.804657	0.804198	0.868963	0.885177	0.958641	0.799981	0.751324	0.829134	1.19137	0.994756	0.941645	0.194989	0.455345	0.34166	ns	RNF25
P39748	59692.8	61490.5	62036.5	61830.5	47685.2	44246.8	49696.1	49241.6	81642.8	87919.3	87010.6	76920.1	60663.4	60832.4	58965.8	61950.7	61262.6	1070.46	83373.2	5116.46	1.36092	0.133831	0.00250707	Up with DZNep	0.798843	0.719571	0.801078	0.796397	0.743034	0.691912	0.677685	0.80539	0.930138	0.961561	0.845966	1.01129	0.937239	0.0694183	0.214162	0.669257	ns	FEN1	methylated
Q99707	1195.9	1407.9	1273.8	1374.7	611.3	854.5	706.6	743.6	570.1	720.8	620.9	672.3	507.6	487.1	571.8	534.5	1313.08	96.716	646.025	65.0065	0.491994	-0.30804	6.5175e-05	Down with DZNep	0.511163	0.606932	0.554718	0.540918	0.89037	0.675777	0.920921	0.795032	1.74185	1.11343	1.66016	1.46978	1.49631	0.279546	0.0119168	1.92384	Stabilized with DZNep	MTR	methylated
Q9H0G5	4603.2	4628.8	4401.6	4749.5	5351.2	5068.2	4554.7	4962.2	7283	7172.4	6570.6	7586.1	8681.6	8272.8	7342.4	7486.9	4595.77	144.316	7153.02	425.849	1.55643	0.192131	0.00053285	Up with DZNep	1.1625	1.09493	1.03478	1.04478	1.19204	1.15342	1.11746	0.986923	1.02541	1.05342	1.0799	0.94462	1.02584	0.0585384	0.618196	0.208874	ns	NSRP1	methylated
Q9BYD6	3354.1	3515	3806.8	3750.3	2512.5	2444	2649	2710.1	5737	5452.7	5588.1	5024.5	3239.5	3603.2	3302.4	3741.7	3606.55	210.457	5450.57	306.864	1.5113	0.17935	0.000126422	Up with DZNep	0.749083	0.695306	0.69586	0.722636	0.564668	0.66081	0.59097	0.744691	0.753812	0.950388	0.849266	1.03052	0.895997	0.120354	0.156781	0.804705	ns	MRPL1
Q01813	39814.4	36591.9	36834.3	34090.1	49449.8	47494.7	51460.8	45067.3	23293.8	23859.1	22339.2	22099.6	29240.5	23271.5	27775.1	27111.5	36832.7	2343.1	22897.9	822.612	0.621674	-0.206437	0.000522488	Down with DZNep	1.24201	1.29796	1.39709	1.32201	1.25529	0.975372	1.24333	1.22679	1.01069	0.751467	0.889947	0.927974	0.895021	0.108166	0.127842	0.893325	ns	PFKP	methylated
Q9Y3E7	8233.2	9879.9	9778.3	9803.6	7891	9196.1	8663.4	9035.3	4999.2	5219.3	5708.2	5376.8	4449.2	5172.1	5370.5	5651.6	9423.75	794.874	5325.88	298.24	0.565155	-0.247833	0.000796023	Down with DZNep	0.958437	0.930789	0.885982	0.921631	0.889982	0.990957	0.940839	1.05111	0.928577	1.06464	1.06192	1.14049	1.04891	0.0880967	0.305133	0.515511	ns	CHMP3
O94992	6419.9	7301.3	7239	7181.8	7853.1	8326.8	7909.8	8019.4	11389.2	10710.8	11286.7	11876.1	12329.8	16056.2	13230.2	13862.9	7035.5	413.291	11315.7	478.259	1.60837	0.206386	1.18358e-05	Up with DZNep	1.22324	1.14045	1.09266	1.11663	1.08259	1.49907	1.17219	1.16729	0.885014	1.31445	1.07278	1.04537	1.0794	0.177233	0.422541	0.374131	ns	HEXIM1		methylated_detect
Q13907	24947.4	25171.1	26634.4	26446.6	24550	26511.3	28202.6	28099.6	17396.3	17980.9	19260.3	16656.4	18296.2	19970	19714.3	20591.7	25799.9	863.473	17823.5	1100.57	0.690836	-0.160625	3.97127e-05	Down with DZNep	0.98407	1.05324	1.05888	1.0625	1.05173	1.11062	1.02357	1.23626	1.06875	1.05448	0.966656	1.16354	1.06336	0.0806129	0.265435	0.576042	ns	IDI1
Q9BU02	2369.4	2524.5	2207	2115.7	1807.9	1653.4	2053.7	1904.8	1436.3	1397.8	1538.3	1465	1344.8	1476.2	1417.3	1362.3	2304.15	180.521	1459.35	59.399	0.633357	-0.198351	0.00134462	Down with DZNep	0.76302	0.654942	0.930539	0.900317	0.936295	1.05609	0.921342	0.929898	1.22709	1.61249	0.990116	1.03286	1.21564	0.283956	0.0991254	1.00382	ns	THTPA	methylated
P78347	56064	60817	65002.1	64719.2	33922	34157.4	34675.7	35561.8	43537.1	45314.9	47333.4	41893.8	29304	28128.1	29382.3	30806	61650.6	4185.44	44519.8	2338.81	0.722131	-0.141384	0.00106929	Down with DZNep	0.605059	0.561642	0.533455	0.549478	0.673081	0.620725	0.620752	0.735336	1.11242	1.1052	1.16364	1.33824	1.17988	0.108736	0.0259393	1.58604	Stabilized with DZNep	GTF2I	methylated
Q13330	10258.3	8323.3	9007.7	8994.6	6554.2	5977.6	6184	6544.5	5440	5714.6	5828.2	5884.3	4745.3	3957.7	4448.4	4899.8	9145.98	807.485	5716.77	197.56	0.625059	-0.204079	0.00242257	Down with DZNep	0.638917	0.718177	0.686524	0.727603	0.872298	0.692559	0.763255	0.83269	1.36528	0.96433	1.11177	1.14443	1.14645	0.165589	0.086369	1.06364	ns	MTA1	methylated
P25440	4131.4	4649.2	4219.7	4337.8	2967.3	2930.2	2767.7	2822.4	7302.2	7704.1	6147	7925	4053.6	4443.8	3653.8	3831	4334.52	226.183	7269.57	791.546	1.67713	0.224568	0.00338762	Up with DZNep	0.718231	0.630259	0.6559	0.650652	0.55512	0.57681	0.594404	0.483407	0.772899	0.915195	0.906242	0.742957	0.834323	0.0891312	0.0125046	1.90293	Destabilized with DZNep	BRD2	methylated
P31146	2501.8	2665.3	2761.2	2731.6	2036.4	2092.6	2174.3	2377.4	3876.2	3793.8	3976.4	4367.7	2757.1	3218	3129.4	3054.6	2664.97	115.937	4003.53	254.005	1.50227	0.176749	0.000521291	Up with DZNep	0.813974	0.785127	0.787447	0.870332	0.711289	0.848226	0.786993	0.699361	0.873848	1.08037	0.999423	0.803556	0.939299	0.12413	0.247823	0.605858	ns	CORO1A
Q9NSD9	62112.4	61823.4	66384.1	66282.9	47590.4	50505.3	48934.1	48723.9	50132.9	51301.1	50597.4	49338	42258.3	39800	43581.6	45325.5	64150.7	2523.58	50342.3	823.982	0.784751	-0.105268	0.000782572	Down with DZNep	0.766198	0.816929	0.737136	0.73509	0.842926	0.775812	0.861341	0.918673	1.10014	0.949669	1.1685	1.24974	1.11701	0.127222	0.0567464	1.24606	ns	FARSB	methylated
P53814	66.8	67.6	99.8	96	65.7	51	64.2	93.6	356.3	240.2	287.5	431.1	221.7	209.4	234.3	209.9	82.55	17.7954	328.775	83.221	3.98274	0.600182	0.00803403	Up with DZNep	0.983533	0.754438	0.643287	0.975	0.622228	0.871774	0.814957	0.486894	0.632646	1.15553	1.26686	0.499378	0.888604	0.379183	0.295148	0.529961	ns	SMTN	methylated
Q14151	10089.5	9854.6	10469.4	11146.2	10553.4	9552.5	10140.4	11021.5	15452.1	13962.9	16004.4	15611.6	13519.3	14587.8	13206.3	15142.1	10389.9	564.239	15257.8	893.887	1.46851	0.166878	0.000237013	Up with DZNep	1.04598	0.969344	0.968575	0.988812	0.874917	1.04475	0.825167	0.969926	0.836458	1.07779	0.851939	0.9809	0.936773	0.114155	0.287718	0.541034	ns	SAFB2	methylated
Q6ZMK1	575.4	574.8	653.8	574	450.4	563.4	609.2	563.1	330.1	354.2	345.5	289.5	315.8	331.7	303	356	594.5	39.5375	329.825	28.6707	0.554794	-0.255868	6.64653e-05	Down with DZNep	0.78276	0.980167	0.931783	0.98101	0.95668	0.936477	0.87699	1.22971	1.22219	0.955426	0.941195	1.25351	1.09308	0.167754	0.416434	0.380454	ns	ZFTRAF1
Q9ULW0	7830.5	7552.4	7393	7926.9	7882.7	7111.4	7637	8636.7	11619	11046.5	12664.1	13444.6	12491.9	12634.1	11678.5	13991.3	7675.7	246.432	12193.5	1069.64	1.58859	0.201012	0.0025584	Up with DZNep	1.00667	0.941608	1.033	1.08954	1.07513	1.14372	0.922174	1.04066	1.06801	1.21465	0.892711	0.955137	1.03263	0.141379	0.638344	0.194945	ns	TPX2	methylated
Q9BQ39	4468.7	4810.1	4649.9	4814.6	2630.8	2677.1	2551.3	2744.5	3466.4	3459.6	3873.5	3373.4	2115.4	2048.4	2236.3	2240.4	4685.82	163.769	3543.22	224.215	0.756158	-0.121387	0.000272693	Down with DZNep	0.588717	0.556558	0.548678	0.570037	0.610258	0.592092	0.577333	0.664137	1.03659	1.06385	1.05222	1.16508	1.07943	0.058177	0.0940872	1.02647	ns	DDX50	methylated
Q12906	75566.8	74767	72521.5	78889.7	72176.8	67960.6	68444.5	71916.8	95601.9	90321.8	96148.7	93382.9	81102.9	82960.8	85231.5	89525.9	75436.2	2638.62	93863.8	2646.93	1.24428	0.0949182	6.27322e-05	Up with DZNep	0.955139	0.908965	0.943782	0.911612	0.84834	0.918503	0.886455	0.958697	0.888185	1.01049	0.939258	1.05165	0.972396	0.072852	0.357504	0.446719	ns	ILF3	methylated
A0A0B4J2D5	17882.2	17240.8	18356.4	17090.7	24440.9	22540.8	24123	21226.6	13801.2	12945.8	13329.6	13212.8	17302	18549.6	17718.8	16643.4	17642.5	586.787	13322.4	357.37	0.755127	-0.12198	5.98612e-05	Down with DZNep	1.36677	1.30741	1.31415	1.242	1.25366	1.43287	1.32928	1.25964	0.91724	1.09596	1.01152	1.01421	1.00973	0.0730588	0.826789	0.0826054	ns	NA
Q86WR7	264.6	341.3	245.7	291.3	216.4	236.9	215	207.9	460.3	510.8	492.8	480.1	372.6	363.2	316.4	370.2	285.725	41.5047	486	21.2648	1.70094	0.230688	0.000604623	Up with DZNep	0.817838	0.694111	0.875051	0.713697	0.809472	0.711042	0.642045	0.771089	0.98977	1.02439	0.733724	1.08042	0.957075	0.153514	0.487807	0.311752	ns	PROSER2
Q9H3H3	4150.7	3934.7	3852.5	4113.8	3740.2	3436.6	3698.4	3620.1	5435.9	5155.9	5204	5855.6	5072.6	4791.7	4868.9	4397.3	4012.93	142.61	5412.85	319.479	1.34885	0.129965	0.0011314	Up with DZNep	0.901101	0.873408	0.96	0.879989	0.933167	0.929362	0.935607	0.750956	1.03558	1.06406	0.974591	0.85337	0.981902	0.0934637	0.757579	0.120572	ns	C11orf68
Q14103	100144	99916.3	93212.6	109031	106909	96998.7	99532.3	112449	150660	132958	148771	136878	136203	136651	133793	142394	100576	6489.19	142317	8726.22	1.41502	0.150762	0.000373336	Up with DZNep	1.06755	0.9708	1.0678	1.03135	0.904042	1.02778	0.89932	1.04029	0.846834	1.0587	0.842218	1.00868	0.939106	0.11112	0.197327	0.704814	ns	HNRNPD	methylated	methylated_detect	methylated_quant
Q4VCS5	14746.8	18115.6	16658.8	15287.4	11082.2	12264.8	10764	10466.6	10566	9745.2	11341.7	10720.5	8512.3	8789.3	9516	8559.1	16202.1	1508.27	10593.4	657.343	0.653824	-0.184539	0.00221058	Down with DZNep	0.751499	0.67703	0.646145	0.684655	0.805631	0.901911	0.839028	0.798386	1.07203	1.33216	1.29851	1.16611	1.2172	0.12043	0.00405844	2.39164	Stabilized with DZNep	AMOT	methylated
P0CG12	1751.2	1668.1	1489	1404	1433.2	1347	1514.2	1604.2	2521.5	2541.6	2652.6	3125.2	2781.2	2615.5	3168.3	2959.4	1578.08	159.492	2710.22	282.593	1.71742	0.234878	0.00115838	Up with DZNep	0.81841	0.807506	1.01692	1.14259	1.10299	1.02908	1.19441	0.946947	1.34773	1.27439	1.17454	0.828771	1.15636	0.229636	0.261786	0.582053	ns	NA	methylated
Q13123	17442.5	19480.1	17907.1	18663.4	13304.7	13444.4	12470.2	13316	23664.3	23123.4	23060.2	23360.9	15483.7	16493.5	14570.9	15164.1	18373.3	893.102	23302.2	273.919	1.26827	0.10321	0.000821989	Up with DZNep	0.762775	0.690161	0.696383	0.713482	0.654306	0.713282	0.631864	0.649123	0.857797	1.0335	0.907351	0.909796	0.927111	0.0748632	0.0688187	1.16229	ns	IK	methylated
Q9UPN6	2858.6	2711.4	2738.3	2863.7	1995.6	1979.5	1935.6	2219.3	3852.6	4058.3	4290.4	3644.8	2262.3	2394.9	2369.1	2637.3	2793	79.4827	3961.53	276.709	1.41838	0.151791	0.00218909	Up with DZNep	0.698104	0.730066	0.706862	0.774976	0.587214	0.590124	0.552186	0.723579	0.841155	0.808316	0.78118	0.933678	0.841082	0.0664228	0.0486405	1.313	Destabilized with DZNep	SCAF8
Q8WWK9	4634.8	4919	5506.5	6079.8	4791.9	4023.9	4543.8	5301.6	10476.3	8649.2	10766.3	11339.2	8695.9	7602.9	8580.3	9512.2	5285.02	642.258	10307.8	1162.38	1.95037	0.290117	0.000857525	Up with DZNep	1.0339	0.818032	0.82517	0.872002	0.830055	0.879029	0.796959	0.838878	0.802842	1.07457	0.965812	0.962013	0.951308	0.111892	0.395202	0.403181	ns	CKAP2	methylated
Q8IZ69	2186.9	2025.5	2725.7	2876.6	1712.7	1638.9	1510.7	1421.9	5098	4437.5	4772.1	5857.5	4334.7	3996.6	4984.9	4103.1	2453.68	411.244	5041.27	607.3	2.05458	0.312723	0.000707943	Up with DZNep	0.783163	0.809134	0.554243	0.494299	0.850275	0.900642	1.04459	0.700487	1.08569	1.11309	1.88472	1.41713	1.37516	0.371431	0.0924987	1.03386	ns	TRMT2A
Q9UHR6	1314.2	1317	1437.4	1386	772.1	805.1	810	811.2	1642.9	1649.9	1693.7	1835.6	992.8	977	1033.1	998.2	1363.65	59.3299	1705.53	89.583	1.25071	0.0971552	0.00121801	Up with DZNep	0.587506	0.611314	0.563517	0.585281	0.604297	0.592157	0.609966	0.5438	1.02858	0.968663	1.08243	0.929126	1.0022	0.067322	0.972436	0.012139	ns	ZNHIT2
P16083	7117.6	6176.2	6500.5	6152.2	7954.5	8057.3	8432.3	8093.4	5082	5061.2	4956.1	4817.2	6323	6393	6348.5	5814.2	6486.62	449.639	4979.12	121.202	0.767599	-0.114866	0.0048899	Down with DZNep	1.11758	1.30457	1.29718	1.31553	1.2442	1.26314	1.28095	1.20697	1.11329	0.96824	0.987488	0.917476	0.996624	0.0831966	0.852851	0.0691267	ns	NQO2
P52888	33921.7	37946.7	38931.4	38613.5	40170.4	46987.8	43652	41107.6	25818.2	27447.6	26520.5	27116.6	29035.1	29096.7	32556.8	30521.7	37353.3	2324.26	26725.7	716.381	0.715484	-0.1454	0.00156518	Down with DZNep	1.18421	1.23826	1.12125	1.06459	1.1246	1.06008	1.22761	1.12557	0.949661	0.856107	1.09485	1.05728	0.989476	0.108127	0.742627	0.129229	ns	THOP1
O14965	587.8	710.6	723.6	800.6	555	587.6	600	687.9	1179.5	1385.6	1324	1107.6	1135.7	1037.1	1072.4	1139.3	705.65	88.0357	1249.17	127.944	1.77025	0.248034	0.000709112	Up with DZNep	0.944199	0.826907	0.829187	0.859231	0.962866	0.748484	0.80997	1.02862	1.01977	0.905162	0.976824	1.19714	1.02472	0.124287	0.76504	0.116316	ns	AURKA
P14735	6142.3	5788.3	6486.9	5950.3	4182.6	4943.7	4696.7	4622.2	4171.9	4508.4	4416.7	4120.1	4020.1	3599	4224	4161.8	6091.95	300.438	4304.27	187.75	0.706551	-0.150856	0.000157556	Down with DZNep	0.68095	0.854085	0.724028	0.776801	0.963614	0.798288	0.95637	1.01012	1.4151	0.93467	1.3209	1.30036	1.24276	0.21138	0.0280889	1.55146	Stabilized with DZNep	IDE
O14802	4706.7	3934.3	4528.7	4107.9	2586.5	2935.2	2569.5	2496.3	2623.7	2981.1	2776.4	2983.3	2457.4	2082.7	2210.4	2338.3	4319.4	359.092	2841.12	174.423	0.657759	-0.181933	0.00127888	Down with DZNep	0.549536	0.746054	0.567381	0.607683	0.936616	0.698635	0.796139	0.783796	1.70438	0.93644	1.40318	1.28981	1.33345	0.317265	0.0313841	1.50329	Stabilized with DZNep	POLR3A	methylated
Q15424	46190.3	42275.1	42718.3	44814.2	40679.5	36811.8	36088.2	37347.6	58882.3	54474.9	61011.1	62865.9	48082.7	48742.5	46321.6	52067.6	43999.5	1832.88	59308.6	3610.14	1.34794	0.12967	0.00105872	Up with DZNep	0.880694	0.870768	0.844795	0.833388	0.81659	0.89477	0.759232	0.828233	0.927212	1.02756	0.898718	0.993815	0.961827	0.0592326	0.33671	0.472744	ns	SAFB	methylated
O94776	28891.2	28244.5	30641.9	31533.8	22375	23773.6	22464.6	23507.6	36757.5	37544.9	36813.1	39279.7	28643.1	30272.5	30060.4	31944.7	29827.8	1522.85	37598.8	1176.64	1.26053	0.100552	0.000263329	Up with DZNep	0.774457	0.841707	0.733133	0.745473	0.779245	0.806301	0.816568	0.813262	1.00618	0.957936	1.11381	1.09093	1.04221	0.0728015	0.310405	0.508071	ns	MTA2	methylated
P35520	87930.1	88531.5	92278.9	91975.9	99450.6	102372	106771	96829	67373.7	68471.4	63149.5	73184.3	72316.6	66050.4	76252.1	72929.7	90179.1	2266.44	68044.7	4123.54	0.754551	-0.122311	0.000331725	Down with DZNep	1.13102	1.15634	1.15705	1.05276	1.07337	0.964642	1.20749	0.996521	0.949025	0.834223	1.04359	0.946575	0.943353	0.085634	0.340627	0.46772	ns	CBS		methylated_detect	methylated_quant
P57737	4143.4	3934	3916.2	3821.6	2578.4	2529.1	2576.4	2386.7	2966.8	2905.2	2871.4	3238.6	2398.9	2121.6	2354.4	2146.6	3953.8	135.684	2995.5	166.809	0.757626	-0.120545	0.000139299	Down with DZNep	0.622291	0.642883	0.657883	0.624529	0.808582	0.730277	0.819948	0.662817	1.29936	1.13594	1.24634	1.06131	1.18574	0.10731	0.0449786	1.34699	Stabilized with DZNep	CORO7
O95239	11257.4	11564	12375.8	12703	7154.6	7345.7	7639.7	8510.8	17202.6	19898.9	19057.2	18057.3	9422.2	11089	10194.5	11890	11975	676.879	18554	1174.02	1.54939	0.19016	0.000247217	Up with DZNep	0.635546	0.635221	0.61731	0.669983	0.54772	0.557267	0.534942	0.658459	0.861809	0.87728	0.86657	0.9828	0.897115	0.0574885	0.10153	0.993404	ns	KIF4A	methylated
Q9BY77	8136	7650.5	7781.2	9179	7619.9	6764.5	7061.2	7133.4	11456.4	10805.7	11234	12215.8	9124.4	8980.1	8678.6	9673	8186.68	692.621	11428	590.573	1.39592	0.144862	0.000430219	Up with DZNep	0.936566	0.884191	0.907469	0.777143	0.796446	0.831052	0.77253	0.791843	0.850389	0.939902	0.851301	1.01892	0.915127	0.080933	0.105504	0.976733	ns	POLDIP3	methylated
P49588	118709	108002	120653	114188	101564	97538.5	110470	98984.1	85803.5	90494.9	89530	94420.2	81701.8	82941.5	86358.2	83968.8	115388	5619.7	90062.1	3540.21	0.780516	-0.107618	0.000585996	Down with DZNep	0.855576	0.903118	0.915598	0.866853	0.952197	0.916532	0.964573	0.88931	1.11293	1.01485	1.05349	1.02591	1.0518	0.0438761	0.0899355	1.04607	ns	AARS1		methylated_detect
Q92522	63662.9	73912.8	63611.6	67788.3	86624.1	77079.5	82587.8	88069.8	113016	113755	134669	92079.4	139177	150120	144926	147239	67243.9	4857.56	113380	17389.9	1.6861	0.226884	0.0101031	Up with DZNep	1.36067	1.04284	1.29831	1.29919	1.23148	1.31968	1.07616	1.59904	0.905055	1.26546	0.828894	1.2308	1.05755	0.222696	0.683516	0.165252	ns	H1-10	methylated
O15160	7771.7	8204.6	7764.4	7879.9	5332.2	5484.9	5545.9	5242.6	9571.9	9139.5	9071.7	9650.4	6203.9	6427.8	6522.3	5999.2	7905.15	206.5	9358.38	294.935	1.18383	0.0732903	0.000335521	Up with DZNep	0.686105	0.668515	0.714273	0.665313	0.648137	0.703299	0.718972	0.621653	0.944662	1.05203	1.00658	0.934377	0.984412	0.0552189	0.698844	0.15562	ns	POLR1C
Q6NZI2	477.2	466.5	466	486.1	370.9	385.1	368.9	411	697.8	616.2	731	642.2	538.3	635.1	584.6	523.7	473.95	9.60712	671.8	52.1158	1.41745	0.151507	0.00395364	Up with DZNep	0.777242	0.825509	0.791631	0.845505	0.771424	1.03067	0.799726	0.815478	0.992515	1.24853	1.01023	0.964486	1.05394	0.131086	0.517049	0.286469	ns	CAVIN1	methylated
Q86U44	10286.4	9699.4	11023.9	10554.3	8769.9	8851	8946.4	8297.6	13143.5	12332.6	12870	13825.1	11566	11659.9	12165.4	11337.2	10391	552.715	13042.8	620.854	1.2552	0.0987135	0.000734407	Up with DZNep	0.852572	0.912531	0.811546	0.786182	0.879979	0.945454	0.945253	0.820045	1.03215	1.03608	1.16476	1.04307	1.06901	0.0639881	0.212755	0.672121	ns	METTL3
Q15398	4912.6	6015.1	5274.8	5949.8	4927.8	4026.7	4171.2	4225.5	9460.4	8467.4	8862.4	9259.6	7653.4	6098.4	5955.4	6158.7	5538.07	534.666	9012.45	440.203	1.62736	0.211484	7.10738e-05	Up with DZNep	1.00309	0.669432	0.790779	0.710192	0.808993	0.720221	0.671985	0.665115	0.806498	1.07587	0.849776	0.936529	0.917168	0.118814	0.396952	0.401262	ns	DLGAP5	methylated
P14635	12078	11913.1	10685.6	11159.1	11022.9	10917.6	11024.6	11552.3	13960.7	15076	14176.3	13652.9	15295.1	16168.9	15496.4	16190.6	11459	652.548	14216.5	611.946	1.24064	0.0936471	0.000849344	Up with DZNep	0.912643	0.916437	1.03172	1.03524	1.09558	1.07249	1.09312	1.18587	1.20045	1.17029	1.05951	1.14551	1.14394	0.0606049	0.0201725	1.69524	Stabilized with DZNep	CCNB1		methylated_detect	methylated_quant
Q9H9B1	631.4	616.5	786.9	759.4	439.3	452.8	413.2	422	349.6	350.3	372.5	460.8	261.4	255.5	336.2	303.7	698.55	87.0819	383.3	52.7497	0.548708	-0.260659	0.00167212	Down with DZNep	0.695755	0.734469	0.525098	0.555702	0.747712	0.729375	0.90255	0.659071	1.07468	0.993064	1.71882	1.18602	1.24314	0.32683	0.119309	0.923326	ns	EHMT1	methylated
Q92615	5780.1	5734.3	5858.7	5927.4	4693.3	4411.1	4458.8	4605	6962	6537.3	7088.3	6725.4	4973.1	5358.5	4997.6	5199.7	5825.12	85.3696	6828.25	245.455	1.17221	0.0690042	0.00203618	Up with DZNep	0.811976	0.769248	0.761056	0.7769	0.714321	0.819681	0.705049	0.773144	0.879732	1.06556	0.926409	0.995164	0.966716	0.08118	0.4097	0.387534	ns	LARP4B	methylated
Q8WZ82	237.3	245.8	242.4	231.7	232.6	232	257	249.7	307.7	303	306.2	332.2	298.8	258.5	259.3	260.8	239.3	6.15413	312.275	13.4272	1.30495	0.115595	0.000456336	Up with DZNep	0.980194	0.943857	1.06023	1.07769	0.971076	0.853135	0.846832	0.785069	0.990698	0.903882	0.798724	0.728476	0.855445	0.115438	0.0247489	1.60644	Destabilized with DZNep	OVCA2
Q8N488	290.5	267.3	301.6	318.4	336.2	311	282	299.7	434	440.5	448.9	536	424.7	531.9	448.9	469.2	294.45	21.4278	464.85	47.8239	1.57871	0.198301	0.00251938	Up with DZNep	1.15731	1.16349	0.935013	0.941269	0.978571	1.20749	1	0.875373	0.845553	1.03782	1.0695	0.929993	0.970718	0.10261	0.732515	0.135184	ns	RYBP	methylated
P36871	14822.4	13951.2	15970.2	14222.8	18268.8	19406.5	21503	20758.5	9849.8	10277.6	10718	8974	13095.1	12475.2	14975.3	14658.5	14741.6	896.265	9954.85	743.789	0.675287	-0.170511	0.000207843	Down with DZNep	1.23251	1.39103	1.34645	1.45952	1.32948	1.21382	1.39721	1.63344	1.07867	0.87261	1.0377	1.11916	1.02704	0.108189	0.735277	0.133549	ns	PGM1
Q9NPF5	4190	3961.7	4602.4	4442.6	3067.8	3023.9	3142.3	3094.1	5710.8	5225.1	5550.1	6357.2	3643.8	3625.9	3773.4	3552	4299.18	281.854	5710.8	475.942	1.32835	0.123312	0.00403994	Up with DZNep	0.732172	0.763283	0.682752	0.696462	0.638054	0.693939	0.67988	0.558737	0.871454	0.90915	0.995792	0.80225	0.894662	0.0806551	0.0856307	1.06737	ns	DMAP1	methylated
Q9NWV4	16090.5	16672.2	15246	16197	14419.9	13347.3	14995	14885.2	21363.6	21123.6	19657.6	22357	19973.7	17310.2	17512.8	18507.9	16051.4	593.518	21125.5	1114.75	1.31611	0.119292	0.000726044	Up with DZNep	0.896175	0.800572	0.983537	0.91901	0.934941	0.819472	0.890892	0.827835	1.04326	1.02361	0.905805	0.90079	0.968365	0.0755884	0.52734	0.27791	ns	CZIB
Q9P0R6	1335	1350.4	1328.1	1368.7	1353.4	1333.4	1374.6	1318.1	1806.1	1821.6	1667.9	1723.3	2184.4	1957.1	1890.2	1752.4	1345.55	18.0301	1754.72	72.1983	1.30409	0.115309	0.000929402	Up with DZNep	1.01378	0.987411	1.03501	0.963031	1.20946	1.07439	1.13328	1.01689	1.19301	1.08808	1.09494	1.05592	1.10799	0.0591791	0.0716805	1.1446	ns	GSKIP
Q9H5N1	693.8	768.3	687.3	735.5	469.9	414.3	429.9	391.3	1069.5	1095.3	980	1074.9	666.1	683.6	602.8	543.7	721.225	37.9599	1054.92	51.1707	1.46269	0.165151	7.41082e-05	Up with DZNep	0.677285	0.539242	0.625491	0.532019	0.622814	0.624121	0.615102	0.505814	0.919576	1.1574	0.983391	0.950745	1.00278	0.106325	0.973964	0.0114571	ns	RABEP2
P46087	29052.4	26991.4	28426.5	27839.5	28878.5	32569.8	29018.8	30352.1	36407.7	38307.5	40037	36929	35270.7	41343.4	41898.6	42768.7	28077.5	877.209	37920.3	1622.86	1.35056	0.130514	0.000199515	Up with DZNep	0.994014	1.20667	1.02084	1.09025	0.96877	1.07925	1.0465	1.15813	0.974604	0.894402	1.02514	1.06226	0.989101	0.0726385	0.818546	0.0869568	ns	NOP2	methylated
Q9BPW8	21433.3	18531.2	18114.3	17243.3	18289.1	14877.8	18961.6	18833.4	12507.2	12492.4	12059.2	11546.6	13725.2	11560.1	12178.4	12832.5	18830.5	1816.25	12151.4	453.563	0.645301	-0.190238	0.00380053	Down with DZNep	0.853303	0.802851	1.04678	1.09222	1.09738	0.925371	1.00988	1.11137	1.28604	1.15261	0.964758	1.01753	1.10523	0.144177	0.342695	0.465092	ns	NIPSNAP1
Q9NQR4	12761.1	11739.5	12992.5	12351.7	13181.6	12036.9	13816.2	13377	9999.1	10139.7	10071.9	9453.3	10387.5	10486.4	10246.2	9632.3	12461.2	549.26	9916	313.764	0.79575	-0.0992233	0.00059674	Down with DZNep	1.03295	1.02533	1.0634	1.08301	1.03884	1.03419	1.01731	1.01894	1.0057	1.00864	0.956655	0.940837	0.977959	0.0343655	0.175584	0.755514	ns	NIT2
Q9NQ50	10273.2	11736	11763.4	11917.3	9879.2	9211.6	10272.2	9947.5	17915.7	14628.6	15959.6	14958	12374.3	11603.4	11813.1	11354.9	11422.5	770.327	15865.5	1479.38	1.38897	0.142693	0.00422072	Up with DZNep	0.961648	0.784901	0.873234	0.834711	0.690696	0.7932	0.740188	0.759119	0.718242	1.01057	0.84764	0.909439	0.871473	0.122254	0.0429314	1.36722	Destabilized with DZNep	MRPL40
Q5T160	598.4	562.1	638.4	615.6	389.4	383.7	425.4	456.3	384.1	353.3	430.6	324.8	431.1	353.6	360.2	435.1	603.625	32.1679	373.2	45.2848	0.618265	-0.208826	0.000281328	Down with DZNep	0.650735	0.682619	0.666353	0.741228	1.12236	1.00085	0.836507	1.33959	1.72476	1.46619	1.25535	1.80726	1.56339	0.251562	0.032537	1.48762	Stabilized with DZNep	RARS2
Q16763	10217.8	12116.5	8993.9	10637.3	8406.2	9124.8	8469.7	8712.9	16427.7	17338.9	14431.6	17568.7	14051.6	14258.7	11817.3	13119	10491.4	1288.36	16441.7	1427.79	1.56717	0.195115	0.000852851	Up with DZNep	0.822702	0.753089	0.941716	0.819089	0.85536	0.822353	0.818849	0.746726	1.0397	1.09197	0.869528	0.911653	0.978213	0.104824	0.630391	0.20039	ns	UBE2S
P00374	25482.2	26473.4	23484.6	25239	17692.2	15610.7	17832.9	17551.7	17690.1	18089	15488.7	16632.5	15314.1	14645.7	12187.5	12468.2	25169.8	1243.87	16975.1	1166.01	0.674422	-0.171068	7.43404e-05	Down with DZNep	0.694296	0.589675	0.759344	0.69542	0.865688	0.809647	0.786864	0.749629	1.24686	1.37304	1.03624	1.07795	1.18352	0.15574	0.0367466	1.43478	Stabilized with DZNep	DHFR
O14974	18144.6	21092	20303.9	20941.9	17337.4	15639.1	16336.9	16851.5	25774.1	25208.6	24544.2	25479.6	20643.4	20658.6	19357.1	20061.8	20120.6	1360.92	25251.6	525.12	1.25501	0.0986484	0.00242342	Up with DZNep	0.955513	0.741471	0.804619	0.804679	0.800936	0.819506	0.788663	0.787367	0.838226	1.10524	0.98017	0.978486	0.975532	0.1091	0.591422	0.228103	ns	PPP1R12A	methylated
Q9NQ29	6113.2	6647.1	7240.8	7507.2	5422.1	5982.5	5205.3	5796.4	10688.9	8895.6	10644.4	10794.1	6943.4	7650.8	7142.9	7967.4	6877.07	623.364	10255.8	908.936	1.4913	0.173564	0.00135008	Up with DZNep	0.88695	0.900017	0.718885	0.772112	0.64959	0.860066	0.671048	0.738125	0.732386	0.955611	0.933457	0.955982	0.894359	0.108494	0.21517	0.667218	ns	LUC7L
Q9BYT8	7652.4	8047.9	8144.3	7709	7921.1	8742.6	8419.3	7340.7	5984.3	6448.5	6093.1	6041.1	6892.9	6603.3	7237.7	6601.5	7888.4	244.135	6141.75	209.271	0.77858	-0.108697	4.20077e-05	Down with DZNep	1.03511	1.08632	1.03377	0.952225	1.15183	1.02401	1.18785	1.09276	1.11276	0.942637	1.14905	1.14759	1.08801	0.0983566	0.105631	0.97621	ns	NLN	methylated
P48735	13979.7	13048.2	13959.1	12798.3	12340.5	11181.1	13952.7	13202.4	9919.3	9707.7	9402.2	8605.7	10335.4	9664.7	8824.1	9058.4	13446.3	612.608	9408.73	575.895	0.699725	-0.155073	7.45656e-05	Down with DZNep	0.882744	0.856907	0.999542	1.03157	1.04195	0.995571	0.938514	1.0526	1.18035	1.16182	0.938945	1.02039	1.07538	0.115657	0.255722	0.592232	ns	IDH2	methylated
Q9UDY2	6406.1	7221.4	6812.7	7077.7	4787.5	5022.8	4807.8	4963.3	9111.7	8297.8	8417.8	8812.6	5849.9	6368.3	5727.1	5597.1	6879.48	358.119	8659.98	372.903	1.25881	0.0999613	0.000465557	Up with DZNep	0.747335	0.695544	0.705711	0.701259	0.642021	0.767468	0.680356	0.635125	0.859081	1.10341	0.964071	0.905692	0.958063	0.10599	0.39432	0.404151	ns	TJP2	methylated
O60343	15065.4	14124.3	16611.2	15924.4	12038.7	12082.7	12000	11147.1	12237.1	11497.4	12155.7	12732.9	10280.4	10253.1	10839.9	10344.6	15431.3	1076.64	12155.8	507.656	0.787734	-0.103621	0.0043804	Down with DZNep	0.799096	0.855455	0.722404	0.700001	0.840101	0.891776	0.891754	0.812431	1.05131	1.04246	1.23443	1.16061	1.1222	0.092112	0.0828694	1.08161	ns	TBC1D4
Q53H82	8345.9	8272.4	8574.8	8245.5	8476.6	9064.8	10568.1	11253.8	5526.1	5828.6	5954.8	5603.9	6010.3	6837.4	6833.3	6692.1	8359.65	149.579	5728.35	198.093	0.685238	-0.164159	1.5031e-06	Down with DZNep	1.01566	1.09579	1.23246	1.36484	1.08762	1.17308	1.14753	1.19419	1.07085	1.07053	0.931087	0.874963	0.986859	0.099477	0.759258	0.119611	ns	LACTB2
Q9Y6D9	1641.5	1980	2416.3	2446.8	1332.9	1493.2	1444.7	1451.5	1219.6	1142.1	1200.1	1143.6	945.6	973.4	1190.2	925.2	2121.15	384.339	1176.35	39.4979	0.554581	-0.256035	0.0155709	Down with DZNep	0.812001	0.754141	0.597898	0.593224	0.775336	0.85229	0.991751	0.809024	0.954846	1.13015	1.65873	1.36378	1.27687	0.304739	0.0622951	1.20555	ns	MAD1L1
Q9NYZ3	2479.1	2545.1	1892.9	1976.3	1580.5	1341.5	1721.6	1707.2	3962.4	4501.4	4579.9	3439.9	2782.2	2698.4	2317.4	2701.3	2223.35	336.235	4120.9	530.517	1.85346	0.267984	0.00169796	Up with DZNep	0.63753	0.527091	0.909504	0.863836	0.70215	0.599458	0.505994	0.785284	1.10136	1.13729	0.55634	0.909066	0.926015	0.26604	0.465296	0.332271	ns	GTSE1	methylated
Q9UBB5	1372.4	1526.8	1452.5	1469.6	1156.4	1122.5	1265.6	1291.9	1922.1	1992.2	2282	1932.9	1382.8	1614.4	1458	1420.5	1455.33	63.7625	2032.3	169.295	1.39646	0.145028	0.00357457	Up with DZNep	0.842611	0.735198	0.871325	0.879083	0.719421	0.81036	0.638913	0.734906	0.8538	1.10223	0.733266	0.835992	0.881323	0.156562	0.0707419	1.15032	ns	MBD2	methylated
Q27J81	139.3	97.6	209.1	185.9	58.3	86.4	74.7	77.9	30.7	30.6	40.2	36.6	26.5	16.9	43.6	41.1	157.975	49.6235	34.525	4.70983	0.218547	-0.660455	0.0151394	Down with DZNep	0.418521	0.885246	0.357245	0.419042	0.863192	0.552288	1.08458	1.12295	2.06248	0.62388	3.03594	2.6798	2.10053	1.06341	0.0753102	1.12315	ns	INF2	methylated
O00154	41027.6	40796.2	41340.3	40485.5	52647.8	54967.6	55642.9	51976.9	35013.1	36097.1	34296.2	36371.4	42852.5	44953.6	46238.1	42789.3	40912.4	361.532	35444.4	964.318	0.86635	-0.0623067	0.000559699	Down with DZNep	1.28323	1.34737	1.34597	1.28384	1.2239	1.24535	1.3482	1.17645	0.953765	0.924283	1.00165	0.916356	0.949015	0.0386079	0.168801	0.772625	ns	ACOT7
Q14166	16909.6	16817.5	15987.6	15485.6	11286.3	10983.5	10784.8	9844.1	11539.6	12143.9	11163.7	12371	10826.2	9661.1	9205.5	8594.3	16300.1	683.193	11804.5	552.845	0.724202	-0.14014	6.64299e-05	Down with DZNep	0.667449	0.653099	0.674573	0.635694	0.938178	0.795552	0.824592	0.694713	1.40562	1.21812	1.22239	1.09284	1.23474	0.128793	0.050976	1.29263	ns	TTLL12
Q16630	14141.1	13754.5	15121.2	15799.4	13651.5	13237.1	12726.7	15064.2	20548	19993.2	22020.6	21182.3	15723.2	16771.8	16739.7	19797.5	14704	929.581	20936	871.098	1.42383	0.153457	6.73022e-05	Up with DZNep	0.965378	0.962383	0.841646	0.953467	0.765194	0.838875	0.760184	0.934625	0.792637	0.871664	0.90321	0.980239	0.886938	0.0776655	0.0850456	1.07035	ns	CPSF6
Q5T440	2125.5	2425	2632.3	2478.3	2265.3	2247.1	2458.4	2379.2	3369.6	3189.3	3224.4	3156.1	3084.3	2727.5	3110.5	2970.6	2415.28	212.239	3234.85	94.0623	1.33933	0.126888	0.00187229	Up with DZNep	1.06577	0.926639	0.933936	0.960013	0.915331	0.855203	0.964676	0.941225	0.858843	0.922909	1.03291	0.980429	0.948774	0.0749183	0.24062	0.618669	ns	IBA57
O00762	5503	6530.9	5990.2	7194.6	4180.7	4814.5	4321.6	5071.7	9000.7	9727.2	9399.1	10359.3	5824.9	6437	6398.7	7046.9	6304.68	726.802	9621.58	574.565	1.5261	0.183583	0.00047171	Up with DZNep	0.759713	0.737188	0.721445	0.704931	0.647161	0.661753	0.680778	0.680249	0.851849	0.897672	0.943631	0.964986	0.914534	0.0503512	0.00566251	2.24699	Destabilized with DZNep	UBE2C	methylated
Q96T58	4334.4	4620.6	4545.2	4926.4	3794.8	3916.2	3789.1	4322.1	6226.5	6294.9	7034	5934.7	5072.2	5931.2	5238.7	5845.8	4606.65	245.174	6372.52	467.828	1.38333	0.140926	0.00164669	Up with DZNep	0.875508	0.847552	0.833649	0.877334	0.814615	0.942223	0.744768	0.98502	0.930449	1.1117	0.893384	1.12274	1.01457	0.119579	0.83058	0.0806183	ns	SPEN	methylated
Q32P41	3551.8	3808.8	3916.3	3786.1	2300.5	2297.1	2484.1	2342.6	4574	4750.4	4576.6	4783.1	2831.1	3009	3262.6	2841.2	3765.75	153.522	4671.02	111.342	1.2404	0.0935607	0.00012907	Up with DZNep	0.6477	0.603103	0.634298	0.618737	0.618955	0.63342	0.712887	0.594008	0.95562	1.05027	1.1239	0.960033	1.02246	0.0804738	0.641113	0.193065	ns	TRMT5
Q86YR5	900.5	889.3	1012	1041.7	520.9	510.3	527.9	585.4	701	678.6	719.1	637.2	385.2	392	459.3	391.7	960.875	77.2756	683.975	35.3101	0.711825	-0.147627	0.00240857	Down with DZNep	0.578456	0.573822	0.52164	0.561966	0.549501	0.57766	0.638715	0.614721	0.949943	1.00669	1.22444	1.09388	1.06874	0.119493	0.183654	0.736	ns	GPSM1
Q4G0N4	7164.1	6754.5	6571	6156.3	7626.9	7327	8323.3	7092.8	4720.6	4972.5	4463.3	4474.8	6047.1	4920.6	6161.6	5462.9	6661.48	418.2	4657.8	241.039	0.699215	-0.15539	0.000505711	Down with DZNep	1.0646	1.08476	1.26667	1.15212	1.281	0.989563	1.3805	1.22081	1.20327	0.912242	1.08987	1.05962	1.06625	0.119854	0.461302	0.336014	ns	NADK2
Q75N03	492.5	653.1	760	810.2	531.6	542.7	492.1	489.8	1545.2	1197.3	1159.5	1602.2	921.6	729.9	839	801.7	678.95	140.508	1376.05	229.928	2.02673	0.306796	0.00361274	Up with DZNep	1.07939	0.83096	0.6475	0.604542	0.596428	0.609622	0.723588	0.500374	0.552559	0.733635	1.11751	0.827692	0.807849	0.235912	0.192958	0.714536	ns	CBLL1	methylated
O94903	5161.7	5240.6	5400	5412.3	3781.2	3828.3	3685.1	3394.1	7113.8	6680.5	6269.1	7510.9	4477.2	4498.1	4319.1	4050.1	5303.65	122.764	6893.57	536.954	1.29978	0.11387	0.00782211	Up with DZNep	0.732549	0.730508	0.682426	0.627109	0.629368	0.673318	0.688951	0.53923	0.859148	0.921712	1.00956	0.859866	0.912572	0.0709986	0.202649	0.693256	ns	PLPBP
O75152	6716.7	6389.2	7463.7	9117.3	5906.6	5670.4	5588.6	6329.1	12445.5	10843.5	12350.4	14877.7	7236.5	7301	7780.7	8529.3	7421.73	1216.54	12629.3	1668.93	1.70166	0.230874	0.00304259	Up with DZNep	0.87939	0.887498	0.748771	0.694186	0.581455	0.673307	0.629996	0.573294	0.661203	0.758657	0.841373	0.825851	0.771771	0.0819888	0.0214959	1.66765	Destabilized with DZNep	ZC3H11A	methylated
Q13151	25609.7	27203.4	27493.8	34367.7	21088.3	18649.9	16881	18068.4	48917.1	39426.2	44551.8	50936.8	23922.5	21932.7	22832.9	22334.3	28668.7	3888.6	45958	5105.11	1.60307	0.204954	0.00208732	Up with DZNep	0.82345	0.685572	0.613993	0.525738	0.489042	0.556298	0.512502	0.438471	0.593894	0.811435	0.834704	0.83401	0.768511	0.116912	0.0748909	1.12557	ns	HNRNPA0	methylated
Q9UI36	2864.5	2823.8	2812.5	2871.7	2462.9	2185.3	2288.4	2394.4	3564.4	3372.3	3748.2	3601.5	2697.1	3044.7	2611.9	2739.9	2843.12	29.3528	3571.6	154.762	1.25622	0.0990669	0.00200994	Up with DZNep	0.859801	0.773886	0.813653	0.833792	0.756677	0.902856	0.696841	0.760766	0.880061	1.16665	0.856435	0.912418	0.953891	0.143684	0.435058	0.361453	ns	DACH1	methylated
P57772	3790.5	3948.3	3737.2	3652.1	2691.1	2437.7	2766.4	2905.7	2839	2804.5	2678.5	2322.3	2386.9	2003.8	2008.8	2227.4	3782.03	124.645	2661.07	236.15	0.703611	-0.152667	0.000614894	Down with DZNep	0.709959	0.617405	0.740233	0.795624	0.840754	0.714495	0.749972	0.959135	1.18423	1.15725	1.01316	1.20551	1.14004	0.0868622	0.186493	0.729338	ns	EEFSEC	methylated
P11586	233275	226258	230585	223474	186358	181440	188203	175540	200232	207736	198856	206593	175802	174084	167391	168461	228398	4374.06	203354	4459.95	0.89035	-0.050439	0.000201328	Down with DZNep	0.798879	0.801917	0.816197	0.785508	0.877993	0.838007	0.841771	0.815421	1.09903	1.045	1.03133	1.03808	1.05336	0.030953	0.03733	1.42794	Stabilized with DZNep	MTHFD1		methylated_detect
Q92922	29199.8	29777.4	31555.8	30615.2	19952.7	19762.1	19754.6	19919.5	34719.3	35482	37252.5	34769.6	20839.5	23341.1	22172.7	22702.9	30287	1026.2	35555.8	1183.51	1.17396	0.0696541	0.000570473	Up with DZNep	0.683316	0.663661	0.626021	0.650641	0.600228	0.657829	0.5952	0.652953	0.878404	0.991213	0.950767	1.00355	0.955984	0.0564201	0.208471	0.680954	ns	SMARCC1	methylated
Q7KZF4	104568	117704	111985	119026	76410.6	81735.2	74844.5	77574.2	93616.6	93640.5	90217.9	95929	70299	66460.2	71700.6	70428.1	113321	6586.65	93351	2353.49	0.823776	-0.084191	0.00562944	Down with DZNep	0.730725	0.694411	0.668342	0.651744	0.750925	0.709738	0.794749	0.734169	1.02764	1.02207	1.18914	1.12647	1.09133	0.0809392	0.0492213	1.30785	Stabilized with DZNep	SND1	methylated
Q6P1J9	18548.8	20305.5	20295.6	20815.8	12926.1	12705.2	12460.8	12633.8	24437.1	22978	22539.9	24705	14584.2	14621.1	14243.3	14192.6	19991.4	991.955	23665	1067.01	1.18376	0.0732628	0.0023861	Up with DZNep	0.69687	0.625702	0.613966	0.606933	0.596806	0.636309	0.631915	0.574483	0.856409	1.01695	1.02924	0.946534	0.962282	0.0794324	0.349895	0.456063	ns	CDC73	methylated
O43395	20058.4	22389.8	23011.5	23490.7	15895.3	15540.8	16233.3	16945.4	28373.5	26702.2	28748.4	27795.2	17275.9	18523.3	17817.7	19153.3	22237.6	1521.1	27904.8	892.487	1.25485	0.0985914	0.00152058	Up with DZNep	0.792451	0.694102	0.705443	0.721366	0.608874	0.693699	0.619781	0.689087	0.768343	0.99942	0.878569	0.955252	0.900396	0.101208	0.0532671	1.27354	ns	PRPF3	methylated
Q6DKJ4	2833.7	3065	3501.7	3401.7	2056.9	2458.5	2303.3	2250.1	2244.6	2286.2	2311.7	2442.2	1817.8	1761.4	1924.4	1929.2	3200.53	307.737	2321.18	85.2913	0.725248	-0.139513	0.00802643	Down with DZNep	0.725871	0.802121	0.657766	0.661463	0.809855	0.770449	0.832461	0.789943	1.1157	0.960515	1.26559	1.19424	1.13401	0.130863	0.0728914	1.13732	ns	NXN
Q15050	4473.7	4602.3	5089.6	5455.4	4958.1	5642.7	4775.6	5401.6	7010.9	6613.1	7139.3	7659	5857.5	7084.8	6783.8	6878.3	4905.25	452.646	7105.57	431.629	1.44857	0.160938	0.000415985	Up with DZNep	1.10828	1.22606	0.938306	0.990138	0.835485	1.07133	0.950205	0.898068	0.753859	0.873797	1.01268	0.907012	0.886838	0.10661	0.172837	0.762363	ns	RRS1		methylated_detect	methylated_quant
P29372	1729.2	2133.3	1806.2	2062.3	1471.9	1776.3	1668.4	1898.5	1104.7	1297.4	1288.1	1104.7	1071.8	1316.4	1248.7	1361.4	1932.75	195.321	1198.72	108.637	0.620217	-0.207456	0.00155754	Down with DZNep	0.851203	0.832654	0.923707	0.920574	0.970218	1.01464	0.969412	1.23237	1.13982	1.21857	1.04948	1.3387	1.18664	0.122673	0.0729621	1.1369	ns	MPG
P20719	184.5	227.4	235.9	251.6	208	200.4	215.6	215.3	461.5	371.2	328.9	502.3	350.3	319.6	326.4	275.4	224.85	28.7071	415.975	79.8152	1.85001	0.267174	0.0123806	Up with DZNep	1.12737	0.881266	0.913947	0.855723	0.759047	0.860991	0.992399	0.548278	0.673289	0.976993	1.08584	0.640719	0.84421	0.221087	0.22579	0.646295	ns	HOXA5
O43159	3056.3	2678.3	3197.5	3087.1	1782.2	1822.3	1855.7	2098.3	4413.1	4174.9	4945.4	3893.6	2709.8	3012	3034.6	3084.5	3004.8	225.951	4356.75	446.192	1.44993	0.161347	0.00417413	Up with DZNep	0.583123	0.680394	0.58036	0.679699	0.614035	0.721454	0.613621	0.792197	1.05301	1.06035	1.05731	1.16551	1.08405	0.0543941	0.343003	0.464702	ns	RRP8
P34932	221419	219470	200541	194747	161334	161685	171715	161924	162898	179930	174104	161068	147405	148786	145303	145056	209044	13398.4	169500	9030.97	0.810832	-0.0910689	0.00391893	Down with DZNep	0.728636	0.736707	0.85626	0.831461	0.904894	0.826909	0.834579	0.900586	1.2419	1.12244	0.97468	1.08314	1.10554	0.110312	0.0968344	1.01397	ns	HSPA4	methylated
O43823	6605.8	7450	7231.1	7439.8	6206.1	6412.4	5895.9	5780.9	9794.1	8637.4	8839.2	9882.9	7002.6	7267.6	6614.3	6704.2	7181.68	396.947	9288.4	641.546	1.29335	0.111715	0.00253253	Up with DZNep	0.939493	0.860725	0.815353	0.777024	0.714981	0.841411	0.748292	0.678364	0.761029	0.977561	0.917752	0.873028	0.882342	0.091513	0.083573	1.07793	ns	AKAP8
Q3SY69	5319.7	4042.7	4744	4176.9	3438.2	2662.9	3667.3	3278.5	2479.7	2697.5	2138.1	2109.5	2558	2491	1886.2	1820.8	4570.82	584.493	2356.2	282.941	0.515487	-0.287782	0.00179759	Down with DZNep	0.646315	0.658693	0.77304	0.784912	1.03158	0.923448	0.882185	0.863143	1.59609	1.40194	1.14119	1.09967	1.30972	0.233121	0.00727438	2.1382	Stabilized with DZNep	ALDH1L2	methylated
P51659	14165.2	14213.8	14918.6	13034.2	13158.1	12478	14753.5	14356.4	9311.4	9761.6	10817.1	8662.1	8421	8007.5	9564.2	9746.8	14083	779.332	9638.05	906.385	0.684377	-0.164704	0.00033755	Down with DZNep	0.928903	0.877879	0.988933	1.10144	0.904375	0.820306	0.884174	1.12522	0.973595	0.934418	0.894069	1.02159	0.955918	0.0545075	0.638202	0.195042	ns	HSD17B4
P17028	7076.1	6708.1	7323	8669.7	6418.3	6292	5891.8	5858.5	11776.7	9465.8	11029.1	11697.7	7977.1	7567.8	7494.8	8557.7	7444.23	855.157	10992.3	1071.51	1.47662	0.16927	0.00238178	Up with DZNep	0.907039	0.937971	0.804561	0.675744	0.677363	0.799489	0.679548	0.731571	0.746785	0.85236	0.844619	1.08262	0.881595	0.142367	0.166215	0.779329	ns	ZNF24	methylated
Q5R3I4	2545.9	2576.8	2156.1	2365.1	2354	2257.4	2387.5	2383.8	2900.6	2968.1	2946.1	3049	3268.7	3287.9	3211.4	3151.6	2410.97	193.88	2965.95	62.0929	1.23019	0.0899711	0.00736309	Up with DZNep	0.924624	0.876048	1.10732	1.00791	1.1269	1.10775	1.09005	1.03365	1.21877	1.26448	0.984402	1.02554	1.1233	0.13892	0.11393	0.943361	ns	TTC38
Q96CP2	7728.8	7647.2	7363.8	7236.5	8542.2	7978.7	8994.3	8009.5	5992	5700.7	6030.8	6091.1	6599.2	6987	6632.4	5922.6	7494.07	232.278	5953.65	173.493	0.794448	-0.0999347	6.72494e-05	Down with DZNep	1.10524	1.04335	1.22142	1.10682	1.10134	1.22564	1.09975	0.972337	0.996464	1.17472	0.900389	0.878496	0.987516	0.134908	0.771405	0.112717	ns	FLYWCH2	methylated
Q9BTA9	2172.5	2150.9	2263.5	2212.8	1680.9	1619.4	1663.1	1700.6	2620.2	2417	2552.2	2506.4	1926.4	1769.7	1815.5	1886.1	2199.93	49.5417	2523.95	85.2612	1.14729	0.0596729	0.00140857	Up with DZNep	0.773717	0.752894	0.734747	0.768529	0.735211	0.732189	0.711347	0.752514	0.950233	0.972499	0.968152	0.979161	0.967511	0.0123769	0.0893133	1.04908	ns	WAC	methylated
O15182	430.6	440.9	476.3	500.5	333.9	354.8	365.7	410.2	313.6	344.2	334.1	329.8	331.2	359.6	299.3	304.3	462.075	32.2381	330.425	12.7374	0.71509	-0.14564	0.00175693	Down with DZNep	0.77543	0.804718	0.767793	0.81958	1.05612	1.04474	0.89584	0.92268	1.36198	1.29827	1.16677	1.1258	1.23821	0.110555	0.0157391	1.80302	Stabilized with DZNep	CETN3
Q13363	12580.9	14167.5	15367.2	15247.2	17164.3	16868.5	16402.2	15761.8	10858.7	10794.4	10067.1	11419.8	10953	10207.2	11458.8	10579.7	14340.7	1291.3	10785	554.939	0.752055	-0.12375	0.006851	Down with DZNep	1.36431	1.19065	1.06735	1.03375	1.00868	0.945601	1.13824	0.926435	0.739334	0.794191	1.06642	0.896188	0.874033	0.143784	0.131637	0.880622	ns	CTBP1
Q8TAD8	882.2	1067.3	985	1158.4	670	729.8	663.3	746.6	1617.4	1403.8	1356.4	1648.6	795.3	762.4	826.7	753.9	1023.23	117.706	1506.55	147.838	1.47235	0.168012	0.00252913	Up with DZNep	0.759465	0.683782	0.673401	0.64451	0.491715	0.543097	0.609481	0.457297	0.647449	0.794256	0.905079	0.709527	0.764078	0.111609	0.008391	2.07619	Destabilized with DZNep	SNIP1
Q16822	17604.8	14673.8	23691	21647.7	16022.1	14677.7	17504.2	15805.8	11498.3	11319.5	10220.1	11433.6	9886.8	10351.7	10180.1	9602.5	19404.3	4042.46	11117.9	603.064	0.572959	-0.241877	0.0248803	Down with DZNep	0.910098	1.00027	0.738854	0.730138	0.859849	0.914502	0.996086	0.839849	0.944787	0.914259	1.34815	1.15026	1.08936	0.20186	0.479359	0.319339	ns	PCK2
P36404	2305.7	2099.7	2051.9	1903.5	1481.8	1836.3	1670.8	1706	1362.2	1674.2	1412.7	1302.1	1278.8	1204.1	1265.5	1247.9	2090.2	166.187	1437.8	163.956	0.687877	-0.162489	0.00139557	Down with DZNep	0.642668	0.874554	0.81427	0.896244	0.938776	0.719209	0.895802	0.958375	1.46075	0.822373	1.10013	1.06932	1.11314	0.262973	0.403958	0.393664	ns	ARL2	methylated
P60983	20127.1	19584.2	19923.6	20079.5	24301	25370.1	25976.1	24878.7	24325	23252.8	23282.8	24369.6	30199.2	33401.8	31302.4	28532.7	19928.6	245.499	23807.5	623.636	1.19464	0.0772379	0.000361907	Up with DZNep	1.20738	1.29544	1.30379	1.23901	1.24149	1.43646	1.34444	1.17083	1.02825	1.10886	1.03118	0.944974	1.02832	0.0669382	0.587995	0.230626	ns	GMFB
Q9BWF3	6000.6	6159.7	6715.1	7566.1	4850.3	5491.8	4643.1	4478.9	12798.3	9094.3	10476.9	13847.4	6451.6	6493.7	7054.6	6239.1	6610.38	706.944	11554.2	2161.65	1.74789	0.242515	0.0150083	Up with DZNep	0.808303	0.891569	0.691442	0.591969	0.504098	0.714041	0.673348	0.450561	0.62365	0.800881	0.973832	0.761122	0.789871	0.144244	0.130963	0.882851	ns	RBM4
Q9BWC9	380.2	480.9	364.7	389	206.3	233.8	243.3	278.8	724.5	710.9	740.8	576.8	376.3	350	342.9	293.5	403.7	52.4378	688.25	75.2987	1.70486	0.231687	0.00123926	Up with DZNep	0.542609	0.486172	0.667124	0.71671	0.519393	0.492334	0.462878	0.508842	0.957213	1.01267	0.693841	0.709969	0.843425	0.165105	0.136785	0.86396	ns	CCDC106
Q9Y285	31880.2	35704.1	34888.3	36521.9	26168.3	28227.2	25956.7	26542.8	29420.6	29517.7	28299.6	29231.3	24052.2	23166.5	24565.9	24300.1	34748.6	2025.24	29117.3	557.955	0.837941	-0.0767865	0.00877437	Down with DZNep	0.820832	0.790587	0.743994	0.726764	0.817529	0.784834	0.868065	0.831304	0.995976	0.992723	1.16676	1.14384	1.07483	0.093406	0.0957847	1.0187	ns	FARSA
P48507	7288.3	8029.6	7760.3	7746.6	4905.7	5441.4	5387.7	5584.3	5856.6	6663.7	6193.9	5885.6	4547.3	4906.9	4973.7	4895.8	7706.2	307.564	6149.95	374.969	0.798052	-0.0979687	0.000783374	Down with DZNep	0.673092	0.677668	0.694264	0.720871	0.77644	0.736363	0.803	0.831827	1.15354	1.08661	1.15662	1.15392	1.13767	0.0340676	0.0107549	1.96839	Stabilized with DZNep	GCLM
Q9UJA5	9249.1	10644.8	9981.5	10264.2	11787	11140.9	11677.1	11496.6	12091.6	11757.6	11846.1	12249.3	14516.7	13584.7	15014.1	14631.4	10034.9	590.167	11986.1	225.253	1.19445	0.0771667	0.0039326	Up with DZNep	1.27439	1.0466	1.16987	1.12007	1.20056	1.1554	1.26743	1.19447	0.942064	1.10395	1.08339	1.06642	1.04896	0.0728947	0.381537	0.418463	ns	TRMT6	methylated
Q7Z2W4	16763.1	16582.2	16314	16802.5	12206.5	11395.2	11204	11448.5	20216	18792.2	19367.8	18807.2	13512.3	12588.8	12367.7	13167.6	16615.5	222.685	19295.8	669.401	1.16132	0.0649507	0.0022914	Up with DZNep	0.728177	0.687195	0.686772	0.681357	0.668396	0.669895	0.63857	0.700136	0.917904	0.974826	0.929814	1.02756	0.962526	0.0498066	0.161006	0.793158	ns	ZC3HAV1	methylated
Q9NZU5	178.6	142.7	185.8	171.1	130.7	127.3	138.1	112.3	283.1	250.2	265.2	277.1	163.3	165.3	219.1	187.8	169.55	18.8794	268.9	14.5173	1.58596	0.200293	0.000224319	Up with DZNep	0.731803	0.892081	0.743272	0.656341	0.576828	0.660671	0.826169	0.677734	0.788229	0.740596	1.11153	1.03259	0.918237	0.181565	0.362595	0.440579	ns	LMCD1
Q9Y2X9	928	811.2	890.8	847.8	740.7	661.4	628	754.7	1269.4	1232.5	1414	1086.8	727.4	776.3	795	707.1	869.45	50.8124	1250.67	134.426	1.43847	0.1579	0.00679352	Up with DZNep	0.798168	0.815335	0.704984	0.890186	0.573027	0.629858	0.562235	0.650626	0.717927	0.772514	0.797514	0.730887	0.754711	0.0368314	0.00705934	2.15124	Destabilized with DZNep	ZNF281	methylated
P22033	2746	2865.1	3550.8	3166.2	2171	2431	2509.8	2395.9	1932.4	1898	2175.4	2008.7	1453.1	1380.4	1838	1495.2	3082.03	359.075	2003.62	123.507	0.6501	-0.18702	0.00598139	Down with DZNep	0.790605	0.848487	0.706827	0.756712	0.751966	0.727292	0.844902	0.744362	0.951128	0.857163	1.19535	0.98368	0.996829	0.142801	0.837548	0.0769901	ns	MMUT	methylated
Q9H501	1289.9	1428.1	1415.9	1430.6	808	841.3	783.7	881.6	2165	2058.2	2316.4	1854.8	877	1165.5	1027.3	1189.4	1391.12	67.7882	2098.6	194.007	1.50856	0.178564	0.00302564	Up with DZNep	0.626405	0.589104	0.5535	0.616245	0.405081	0.566271	0.44349	0.641255	0.646675	0.961241	0.801247	1.04058	0.862437	0.174925	0.231136	0.636133	ns	ESF1	methylated
Q9BTC0	2075.2	2108.7	2477.3	2351.6	1709.1	1585.2	1746.8	1937	1577.8	1492	1641.7	1692.3	1226.7	1397.9	1480.1	1322.5	2253.2	193.621	1600.95	86.4319	0.710523	-0.148422	0.00313543	Down with DZNep	0.823583	0.751743	0.705123	0.823695	0.777475	0.93693	0.901565	0.781481	0.944015	1.24634	1.27859	0.948751	1.10443	0.182977	0.200129	0.698689	ns	DIDO1	methylated
Q9UMS0	1987	2038.1	2186.5	2048.7	2192.9	2344.2	2179	1912.1	1465.8	1281.2	1418.1	1621.3	1743.6	1556.6	1806.4	1497	2065.07	85.3142	1446.6	140.307	0.700507	-0.154587	0.000681368	Down with DZNep	1.10362	1.15019	0.99657	0.933324	1.18952	1.21495	1.27382	0.923333	1.07783	1.05631	1.2782	0.989296	1.10041	0.12438	0.307277	0.512471	ns	NFU1
Q9H2P0	5738.1	4729.2	5014.4	5381.5	4500.1	3868.5	3596.7	3803.8	7115.4	6829	7424.6	6957.7	4975.9	4745.1	4470.8	4733.1	5215.8	438.784	7081.68	256.872	1.35774	0.132815	0.000845959	Up with DZNep	0.784249	0.818003	0.717274	0.706829	0.699314	0.694846	0.60216	0.680268	0.891699	0.849441	0.839512	0.962422	0.885769	0.0558877	0.0478717	1.31992	Destabilized with DZNep	ADNP	methylated
O75934	7651.5	7686	7871.2	8168.9	5799.3	5761.1	5735.3	5913.2	9001.2	8598.6	9330.7	9720.1	6274.3	6789.1	6417.5	6403.4	7844.4	236.868	9162.65	477.218	1.16805	0.0674614	0.00607631	Up with DZNep	0.75793	0.749558	0.728644	0.723867	0.697052	0.789559	0.687783	0.658779	0.919678	1.05337	0.943923	0.910083	0.956763	0.0659581	0.350183	0.455705	ns	BCAS2
P78318	8612	8200.7	8395.8	8503.4	6611.5	6586.1	6132.9	6763.3	10526.7	11345.6	11503.7	10362.4	7763.2	9629.5	8018	8421.4	8427.98	175.35	10934.6	573.466	1.29742	0.11308	0.00184091	Up with DZNep	0.767708	0.803114	0.730472	0.795364	0.737477	0.848743	0.696993	0.812688	0.960622	1.05681	0.954168	1.02178	0.998346	0.0494726	0.996276	0.00162046	ns	IGBP1
Q9NYB0	1841.3	1915.3	1675.3	1713	1280.8	1311.4	1358.9	1535.9	2385.4	2756.9	2665.7	2219.9	1682.9	1577.4	1609.4	1791.9	1786.22	111.594	2506.97	248.226	1.4035	0.147214	0.00544515	Up with DZNep	0.695596	0.684697	0.811138	0.896614	0.7055	0.572164	0.603744	0.807199	1.01424	0.835646	0.744317	0.900274	0.873619	0.113498	0.222376	0.652912	ns	TERF2IP
Q9Y617	97220.2	84582.3	99672.2	98670.5	102565	105749	118449	123245	68060	75055.1	71473.2	70048.5	78677.8	82619.4	86083.7	86669.4	95036.3	7041.65	71159.2	2950.44	0.748758	-0.125658	0.0032717	Down with DZNep	1.05498	1.25025	1.18839	1.24906	1.15601	1.10078	1.20442	1.23728	1.09576	0.880447	1.01349	0.990568	0.995068	0.0887643	0.847659	0.071779	ns	PSAT1	methylated	methylated_detect
Q9BW83	12140.9	11421.4	10175.4	10048.3	10035.8	9486.1	11080.9	11270.4	7896	8412.8	7922.8	7067.7	7818.7	8210.2	7270	7370.4	10946.5	1008.87	7824.82	557.858	0.714824	-0.145801	0.00355684	Down with DZNep	0.826611	0.830555	1.08899	1.12162	0.99021	0.975918	0.917605	1.04283	1.19792	1.17502	0.842621	0.92975	1.03633	0.177226	0.870776	0.0600938	ns	IFT27
P30520	37436.7	37702.4	37003.6	35853.2	40452.2	45761.3	44142.5	44702	28738.5	31684.7	30242.8	30446.2	33237.3	32633.9	36955.9	35852.4	36999	816.34	30278	1208.08	0.818348	-0.0870618	0.000190772	Down with DZNep	1.08055	1.21375	1.19292	1.24681	1.15654	1.02996	1.22197	1.17757	1.07033	0.848575	1.02435	0.944466	0.97193	0.0972986	0.524701	0.280088	ns	ADSS2
O15226	35669.2	33461.3	36291.3	36441.9	20109.8	19373	20155.4	21477.2	46521.7	48340.1	55402.1	41785.4	20594.5	21592.2	22026.8	22941.7	35465.9	1377.63	48012.3	5648.39	1.35376	0.131541	0.0181812	Up with DZNep	0.563786	0.578967	0.555378	0.589355	0.442686	0.446673	0.397581	0.549036	0.785202	0.771499	0.715873	0.931589	0.801041	0.0920506	0.035223	1.45317	Destabilized with DZNep	NKRF	methylated
P68104	562982	566753	554443	547848	497957	495676	493505	517474	639196	713096	668714	642260	567158	589122	570588	642675	558007	8507.96	665817	34191.9	1.19321	0.0767152	0.00620431	Up with DZNep	0.884499	0.874588	0.890092	0.944557	0.887298	0.826147	0.853262	1.00065	1.00316	0.944613	0.958622	1.05938	0.991445	0.0517152	0.881341	0.054856	ns	EEF1A1	methylated	methylated_detect	methylated_quant
Q9BYB4	8446.6	7085.2	7501.7	7703.1	6698.4	8185.4	7517.9	7652.1	5228.5	5691.9	5152	5988.9	5604.7	6464.4	6616	6553.5	7684.15	569.713	5515.32	395.696	0.717753	-0.144025	0.00119776	Down with DZNep	0.793029	1.15528	1.00216	0.993379	1.07195	1.13572	1.28416	1.09427	1.35172	0.983067	1.28139	1.10157	1.17944	0.168029	0.127332	0.895062	ns	GNB1L
Q09472	3943.4	3870.6	4473.8	4554.9	3319.8	4107.3	3594.4	4070.2	5722	5710.2	5950	6365.8	4863.1	4890.1	5139	5694.4	4210.68	353.465	5937	306.432	1.40999	0.149215	0.00034791	Up with DZNep	0.841862	1.06115	0.803433	0.893587	0.849895	0.85638	0.863697	0.89453	1.00954	0.807027	1.07501	1.00106	0.973158	0.115578	0.595858	0.224858	ns	EP300	methylated
P36507	20251.4	18737.4	19379.8	18508.2	16017.3	14942.5	15042.7	14238	16451.1	16554.2	16332.5	15400.7	14179.2	14622.3	13523.1	13682.9	19219.2	780.786	16184.6	530.409	0.842107	-0.0746327	0.00109822	Down with DZNep	0.790923	0.797469	0.776205	0.769281	0.8619	0.883298	0.827987	0.88846	1.08974	1.10763	1.06671	1.15492	1.10475	0.0374068	0.00471481	2.32654	Stabilized with DZNep	MAP2K2
Q00796	22340.3	20668.3	21011.8	20605.9	25457.5	26066.2	27419.6	26796.5	17437.2	17133.6	18245.3	18293.7	20350	20780.3	22874.3	22171.4	21156.6	809.078	17777.5	581.868	0.84028	-0.0755759	0.00075079	Down with DZNep	1.13953	1.26117	1.30496	1.30043	1.16705	1.21284	1.25371	1.21197	1.02414	0.961679	0.960725	0.931977	0.969631	0.0388674	0.395693	0.402642	ns	SORD		methylated_detect
Q9BQG2	713.5	678.2	743.5	697.7	638.9	663	677.9	743.2	529.3	566	578.5	494	607.7	553.4	602.5	656.9	708.225	27.5949	541.95	38.1817	0.765223	-0.116212	0.000608529	Down with DZNep	0.895445	0.977588	0.911769	1.06521	1.14812	0.977739	1.04149	1.32976	1.28218	1.00015	1.14227	1.24835	1.16824	0.12692	0.126702	0.897216	ns	NUDT12	methylated
P22234	123945	112857	113012	107702	128757	141720	146754	142846	83178.7	94413.2	89834.9	82866.2	115004	107186	118418	126817	114379	6838.05	87573.2	5578.78	0.765641	-0.115975	0.00104563	Down with DZNep	1.03883	1.25575	1.29857	1.32631	1.38262	1.13528	1.31817	1.53038	1.33094	0.904068	1.01509	1.15387	1.10099	0.184239	0.328938	0.482886	ns	PAICS	methylated
Q6PI48	25364.4	27937.5	34575.8	31640.9	31551.3	37119.2	34167.8	32502.7	20062.8	19982.4	19916.4	18706.3	20994.2	18410	24141.1	22010.8	29879.7	4054.43	19667	643.242	0.658206	-0.181638	0.0138703	Down with DZNep	1.24392	1.32865	0.9882	1.02724	1.04642	0.921311	1.21212	1.17665	0.841231	0.693418	1.2266	1.14545	0.976674	0.251347	0.605515	0.217875	ns	DARS2	methylated
Q9BYW2	279.5	294	303.5	334.9	232.3	222	212.3	245.7	380.5	375.4	456.2	408.5	316.3	331.8	307.7	323.6	302.975	23.4599	405.15	37.0136	1.33724	0.126209	0.00531136	Up with DZNep	0.831127	0.755102	0.699506	0.733652	0.831275	0.883857	0.674485	0.792166	1.00018	1.17051	0.964231	1.07976	1.05367	0.0916403	0.473997	0.324224	ns	SETD2	methylated
Q9UPT9	1048.3	1051.9	1056	960.5	567.8	613	720.1	719.6	592.5	747.5	694	549.9	550.4	432.3	495.7	556.1	1029.17	45.8913	645.975	90.7445	0.627663	-0.202274	0.00108389	Down with DZNep	0.541639	0.582755	0.681913	0.749193	0.928945	0.578328	0.714265	1.01127	1.71506	0.992403	1.04744	1.34982	1.27618	0.33211	0.192381	0.715837	ns	USP22
Q13158	2496.7	2819.5	2927.8	2883.7	2205.6	2225.6	2211.5	2172.1	2295	2344	2340.4	2234.9	2055.8	2079.2	2098.2	1901.8	2781.93	195.28	2303.57	50.9249	0.828051	-0.0819431	0.0132886	Down with DZNep	0.883406	0.78936	0.755345	0.753234	0.895773	0.887031	0.896513	0.850955	1.014	1.12373	1.18689	1.12974	1.11359	0.0722382	0.0583839	1.23371	ns	FADD
P12694	4184.5	4183	4204.1	4167.8	4059.6	3509	3912.9	3575	3526.2	3123.2	3424.2	3227.8	3280.3	3105.3	3209.5	2833	4184.85	14.8863	3325.35	183.023	0.794616	-0.0998425	0.00244674	Down with DZNep	0.970152	0.838872	0.930734	0.857767	0.930265	0.994269	0.937299	0.877688	0.958886	1.18525	1.00705	1.02322	1.0436	0.0983034	0.39938	0.398614	ns	BCKDHA
Q8IYS1	5692.5	5844.4	6510.6	6578.5	4941	5099.9	5509.3	5479.2	4631.9	4102	4736.3	5000.8	3975.4	4281.6	4575.8	4127.6	6156.5	453.201	4617.75	377.262	0.750061	-0.124903	0.00218281	Down with DZNep	0.867984	0.872613	0.846205	0.832895	0.858266	1.04378	0.966113	0.825388	0.988803	1.19616	1.1417	0.990987	1.07941	0.105733	0.266559	0.574207	ns	PM20D2
Q96F86	2022	2081.3	2298.3	2288.1	1611.6	1606.5	1612.4	1748.4	2686	2536.6	2758	2703.3	1804.9	1870	2031.5	1959.3	2172.43	141.606	2670.97	94.6936	1.22949	0.089725	0.00176376	Up with DZNep	0.797033	0.771873	0.701562	0.764127	0.671966	0.737207	0.736584	0.724781	0.843084	0.955088	1.04992	0.948508	0.94915	0.0845386	0.162576	0.788943	ns	EDC3	methylated
P52789	5910	5856.3	6198.8	6047.9	4368.8	5086.7	4524.9	4594.4	4693	4629.2	4934.7	5206.8	4132.4	4045.1	4529.3	4317.6	6003.25	153.322	4865.93	262.594	0.810548	-0.091221	0.000781824	Down with DZNep	0.739222	0.868586	0.729964	0.759669	0.880545	0.873823	0.917847	0.829223	1.19118	1.00603	1.25739	1.09156	1.13654	0.110523	0.0428972	1.36757	Stabilized with DZNep	HK2
O60566	2868.8	2681.5	3032.7	3088.3	2471	2321.5	2394.2	2212.3	3788.5	3669.8	3578.7	4491.5	3118.5	3251.4	3225.8	2956.6	2917.82	183.04	3882.12	415.232	1.33049	0.12401	0.0123278	Up with DZNep	0.861336	0.865747	0.789462	0.716349	0.823149	0.885988	0.901389	0.658266	0.955666	1.02338	1.14178	0.918918	1.00994	0.0979665	0.896835	0.0472874	ns	BUB1B	methylated
Q9H5H4	7363.6	7313.5	6599.8	7265.8	10137.1	8297	8451.5	8989.3	11259	9754.1	9828.5	9591.1	12797.9	10523.9	9916.8	10841.8	7135.68	359.475	10108.2	773.596	1.41657	0.151238	0.00179396	Up with DZNep	1.37665	1.13448	1.28057	1.23721	1.13668	1.07892	1.00898	1.1304	0.825687	0.951029	0.787918	0.913672	0.869577	0.0756599	0.0353552	1.45155	Destabilized with DZNep	ZNF768
P31153	55256.4	60842.1	56237.2	57270.2	69483.6	79729.3	69935.5	70121.7	46256.3	49844.6	45211	46256.4	54961.3	58365.8	56556.8	60378.5	57401.5	2436.67	46892.1	2029.1	0.816914	-0.0878236	0.000648596	Down with DZNep	1.25748	1.31043	1.24358	1.2244	1.18819	1.17096	1.25095	1.3053	0.944901	0.893566	1.00593	1.06607	0.977617	0.0747458	0.439713	0.35683	ns	MAT2A
P39880	694.5	772.8	855.7	683.7	516.7	463.9	563.1	541.2	1074.6	972.7	1076	1162.9	636.5	654.9	608.9	737.9	751.675	79.9105	1071.55	77.7716	1.42555	0.153982	0.00122149	Up with DZNep	0.743988	0.600285	0.658058	0.791575	0.592313	0.673281	0.565892	0.634534	0.796133	1.1216	0.859943	0.80161	0.894822	0.15392	0.158731	0.799339	ns	CUX1
Q8N9T8	2125.2	2649	2563.1	2655.6	1698.9	1833.9	1802	2008.2	3426.5	3058.2	3464.7	3685.7	2025.5	2146.4	2104.7	2192.8	2498.22	252.228	3408.78	260.149	1.36448	0.134967	0.0023968	Up with DZNep	0.799407	0.692299	0.703055	0.756213	0.591128	0.701851	0.60747	0.594948	0.739458	1.0138	0.864043	0.786746	0.851011	0.12006	0.0198484	1.70227	Destabilized with DZNep	KRI1
P53396	153477	156728	163726	152386	133003	157793	146413	138159	111293	124488	117116	118357	119596	100704	127448	121864	156579	5108.98	117814	5411.12	0.752421	-0.123539	4.68106e-05	Down with DZNep	0.8666	1.00679	0.894255	0.90664	1.0746	0.808948	1.08822	1.02963	1.24002	0.803489	1.2169	1.13566	1.09902	0.202039	0.314894	0.501835	ns	ACLY	methylated
Q86V48	1640.9	1858.4	1866.6	1983.6	1557.1	1663.2	1522.7	1598.3	2276.9	2244.6	2233.5	2550.7	1796.1	1854.7	1903.1	1976.9	1837.38	142.922	2326.43	150.646	1.26617	0.102491	0.00331527	Up with DZNep	0.94893	0.894963	0.815761	0.805757	0.788836	0.826294	0.852071	0.775042	0.831289	0.923272	1.04451	0.96188	0.940238	0.0885037	0.210961	0.675797	ns	LUZP1	methylated
Q05639	30053.1	29768.8	26930	26445.4	34055.5	31695.9	32515.8	33966	35148.9	41529.7	36391.6	34856.4	41331.1	46771.5	41149.6	39724	28299.3	1875.03	36981.7	3104.22	1.3068	0.11621	0.00511483	Up with DZNep	1.13318	1.06474	1.20742	1.28438	1.17589	1.12622	1.13074	1.13965	1.03769	1.05774	0.936497	0.887312	0.979811	0.0813546	0.58553	0.232451	ns	EEF1A2	methylated	methylated_detect	methylated_quant
Q9H875	6262.3	5864.3	6266.8	6123.9	7319.4	6478.3	7734.1	8237.8	9090.7	8870.2	10072.2	8033.3	9107.7	12276	10176.9	10946.3	6129.32	188.723	9016.6	838.271	1.47106	0.16763	0.00493013	Up with DZNep	1.1688	1.1047	1.23414	1.34519	1.00187	1.38396	1.01039	1.36262	0.857176	1.25279	0.818705	1.01296	0.985407	0.19705	0.850977	0.0700822	ns	PRKRIP1	methylated
Q15007	2883.2	3122	3500	3598.1	2672.2	2652.7	2456.8	2379.3	5540.9	4645.9	4569.3	6924	3725.8	3548.4	4081.6	3302.1	3275.82	332.632	5420.02	1095.38	1.65455	0.218681	0.0247783	Up with DZNep	0.926817	0.84968	0.701943	0.661266	0.672418	0.76377	0.893266	0.476906	0.725513	0.898892	1.27256	0.721202	0.904542	0.258931	0.470332	0.327595	ns	WTAP		methylated_detect	methylated_quant
Q03393	1790.5	1937.3	2117.7	2168.9	2694.9	2855.5	3075.6	2878.4	2657	2614.5	2546.8	2698.5	3516.9	3830.9	4310.4	3769.5	2003.6	173.35	2629.2	64.759	1.31224	0.118013	0.0029378	Up with DZNep	1.50511	1.47396	1.45233	1.32712	1.32364	1.46525	1.69248	1.39689	0.879428	0.994093	1.16535	1.05257	1.02286	0.119146	0.751604	0.124011	ns	PTS
Q13601	8337.2	8240.2	7710.4	7728.9	5957	5565.3	5471.8	5878.2	10480.3	10821.3	11405.2	8956.6	6754.6	6652.6	6289.7	7065.4	8004.18	331.005	10415.9	1045.11	1.3013	0.114378	0.0147949	Up with DZNep	0.714508	0.675384	0.709665	0.760548	0.644504	0.614769	0.551477	0.788848	0.902025	0.910251	0.777094	1.03721	0.906645	0.106247	0.292549	0.533802	ns	KRR1	methylated
Q9H0H5	2413.2	2451.3	2882.1	3135.7	2137.7	2100.2	2213.1	2121.6	4511.2	3530.7	3890.7	5057	3074	2721.6	3240.4	2857.1	2720.57	349.002	4247.4	674.768	1.56121	0.193462	0.0125495	Up with DZNep	0.885836	0.85677	0.767878	0.676595	0.681415	0.770839	0.832858	0.564979	0.769234	0.899703	1.08462	0.835033	0.897148	0.13586	0.305714	0.514685	ns	RACGAP1	methylated
Q13155	25749	25891.2	25940.8	24101.2	17810.4	18084.9	18656.5	17899.4	21507	23459.2	22140.9	20420.8	18802.5	18327.8	17765.6	18368.8	25420.5	883.315	21882	1268.9	0.860799	-0.0650984	0.00503081	Down with DZNep	0.691693	0.698496	0.719195	0.742677	0.87425	0.781263	0.802388	0.899514	1.26393	1.11849	1.11568	1.21118	1.17732	0.0728197	0.0146055	1.83548	Stabilized with DZNep	AIMP2
Q16762	3469.8	3418.2	3452.5	3039	1946.1	1823.1	2064.6	2190.4	2512.3	2511	2780.3	2149.3	1718.8	1646.7	1712.7	1674.9	3344.88	205.041	2488.22	259.021	0.743892	-0.12849	0.00238316	Down with DZNep	0.560868	0.533351	0.598001	0.720763	0.684154	0.655795	0.616013	0.779277	1.21981	1.22957	1.03012	1.08118	1.14017	0.0998779	0.187875	0.726131	ns	TST
Q9UQ35	6900.9	7096.1	7284.9	7431.5	7556.9	6120.8	6259.1	5965.2	10872.9	9879.4	9087.4	11231.4	10108.7	8391.3	8609.4	8172.8	7178.35	230.349	10267.8	972.774	1.43038	0.155452	0.00620712	Up with DZNep	1.09506	0.862558	0.859188	0.802691	0.929715	0.849373	0.9474	0.727674	0.849008	0.984714	1.10267	0.906543	0.960734	0.109757	0.633035	0.198572	ns	SRRM2	methylated
Q9Y5U2	4355.8	4636.1	4683.3	4970.4	5458.9	5036.5	5056.8	4727.9	6265.8	5835.2	5590.6	6411.1	7183.9	6881.7	6602.2	6007	4661.4	251.656	6025.68	379.378	1.29267	0.111489	0.00160579	Up with DZNep	1.25325	1.08637	1.07975	0.951211	1.14653	1.17934	1.18095	0.936969	0.914843	1.08559	1.09372	0.985027	1.01979	0.0856682	0.83706	0.0772437	ns	TSSC4	methylated
Q9UIJ7	5937.8	5643.9	5799.9	5645.2	6724.2	5823	7226.7	7024.8	7612.3	7029.3	8152.7	7160.1	8996.2	9665	9402.8	8580.1	5756.7	141.209	7488.6	508.33	1.30085	0.114227	0.00455727	Up with DZNep	1.13244	1.03173	1.246	1.24438	1.1818	1.37496	1.15334	1.19832	1.04359	1.33267	0.925627	0.962983	1.06622	0.184329	0.410783	0.386388	ns	AK3
O75717	15229.2	13267.6	15665.9	14772.2	8887.7	8650.2	10145.8	11441.2	9032.2	10695.5	10721.7	9226.1	7070.1	8478.1	7779.4	8706.1	14733.7	1043.3	9918.88	915.388	0.673209	-0.17185	0.000477834	Down with DZNep	0.583596	0.651979	0.647636	0.774509	0.782766	0.792679	0.725575	0.943638	1.34128	1.2158	1.12034	1.21837	1.22395	0.0905505	0.0547684	1.26147	ns	WDHD1	methylated
Q9BXP5	23913.9	24688.1	27003.8	28888.3	19485.7	20095.4	18867.4	20238.8	33098	31022.4	31385.7	35420.6	21966.1	22451	23234.8	23276	26123.5	2262.87	32731.7	2008.13	1.25296	0.0979365	0.00488593	Up with DZNep	0.814827	0.813971	0.698694	0.700588	0.663668	0.723703	0.740299	0.657132	0.81449	0.889101	1.05955	0.937972	0.925277	0.102911	0.180808	0.742782	ns	SRRT	methylated
P35658	7027	6810.5	7442.9	6343.5	4643.8	4676.7	4770.8	4252.7	5487.7	5646.5	5788.2	5502.8	4164	3983.2	4518.2	4386.5	6905.98	457.686	5606.3	140.809	0.811804	-0.0905487	0.00774111	Down with DZNep	0.660851	0.68669	0.640987	0.670403	0.758788	0.705428	0.780588	0.79714	1.1482	1.02729	1.21779	1.18905	1.14558	0.0838721	0.0105314	1.97751	Stabilized with DZNep	NUP214	methylated
Q9UKV3	12927.4	11943.6	14253.1	14537.1	13196.3	12311.9	11541.2	11011.4	19675.8	16898.4	17991.7	22453.7	17539	16601.3	18319.3	16319	13415.3	1206.14	19254.9	2419.25	1.43529	0.156941	0.0100623	Up with DZNep	1.0208	1.03084	0.809733	0.757469	0.8914	0.982418	1.01821	0.726784	0.873236	0.95303	1.25746	0.959491	1.0108	0.169053	0.999944	2.4148e-05	ns	ACIN1	methylated
O00186	2604.9	2598.1	2262.3	2249.5	1569.9	1656.6	1715.1	1745.8	1700.6	1918.2	2062.3	1660.8	1553	1587.6	1595.8	1651.1	2428.7	199.62	1835.47	188.852	0.755744	-0.121625	0.00503158	Down with DZNep	0.602672	0.63762	0.758122	0.776084	0.913207	0.827651	0.773796	0.994159	1.51526	1.29803	1.02067	1.281	1.27874	0.202418	0.0303782	1.51744	Stabilized with DZNep	STXBP3	methylated
Q8IUF8	3096.7	3469.6	3752.8	3760.1	3179.8	3112.6	3313	3683.5	4822.5	4769.2	4865.2	4420.8	3869	4188.8	4000.9	4640	3519.8	312.819	4719.43	202.92	1.34082	0.127371	0.00120992	Up with DZNep	1.02684	0.897106	0.882808	0.979628	0.802281	0.878302	0.822351	1.04958	0.781314	0.979039	0.931517	1.07141	0.94082	0.121165	0.415093	0.381854	ns	RIOX2	methylated
Q9NWZ5	821.4	877.7	870.8	862.6	734.3	814.8	779.4	750.3	681	752.9	601.9	706.5	676.4	690.8	733.8	689.7	858.125	25.2493	685.575	63.227	0.798922	-0.0974956	0.00746231	Down with DZNep	0.893962	0.928335	0.895039	0.869812	0.993245	0.917519	1.21914	0.976221	1.11106	0.988349	1.36211	1.12234	1.14596	0.156351	0.14379	0.842272	ns	UCKL1	methylated
Q13573	21918.6	23191.9	23320.5	24796.3	21441.7	21454.5	22353.6	23129.3	27563.4	26549.7	27240.4	29339.1	24017.2	26300.6	24074.6	25174.8	23306.8	1177.44	27673.2	1188.39	1.18734	0.0745755	0.00197668	Up with DZNep	0.978242	0.925086	0.958539	0.932772	0.871344	0.990618	0.883783	0.858063	0.890724	1.07084	0.922011	0.919906	0.95087	0.0812436	0.219343	0.658875	ns	SNW1	methylated
Q9H000	802.8	781.2	669.2	888.7	461.7	487.4	384.1	446	449.4	487.4	427.6	526.1	220.4	230.8	306.1	309.7	785.475	90.358	472.625	43.3764	0.601706	-0.220616	0.00260125	Down with DZNep	0.575112	0.623912	0.573969	0.501857	0.490432	0.473533	0.715856	0.588671	0.852758	0.758974	1.2472	1.17299	1.00798	0.238434	0.980446	0.00857616	ns	MKRN2
Q5SW79	9644.3	10442.3	11704.5	11854.3	9078.2	8687.3	8842.7	8940.4	13743.6	12882.7	13749.9	14177.3	10836.7	10925.7	11764.5	11337.2	10911.4	1055.72	13638.4	543.137	1.24993	0.0968841	0.00766766	Up with DZNep	0.941302	0.831934	0.755496	0.75419	0.788491	0.848091	0.855606	0.799673	0.837659	1.01942	1.13251	1.06031	1.01247	0.125572	0.964612	0.0156474	ns	CEP170	methylated
P08237	9929.3	9687	9096.3	9025.5	11773.6	11817.7	13139.4	13132	7147.9	7666.6	7641.1	7177.8	9721.4	8344.6	9772	10119.6	9434.52	443.563	7408.35	283.933	0.785238	-0.104999	0.000538394	Down with DZNep	1.18574	1.21995	1.44448	1.45499	1.36004	1.08844	1.27887	1.40985	1.14699	0.892194	0.885354	0.968975	0.973378	0.121792	0.69094	0.160559	ns	PFKM	methylated
P82979	51222.7	48632.2	46240	53047.4	76062.4	73443.2	72624.3	76399.8	61801.6	57288.7	59855.6	63868.6	91318.7	93761.1	84098.2	82763.2	49785.6	2978.04	60703.6	2804.96	1.2193	0.0861111	0.00178533	Up with DZNep	1.48494	1.51018	1.57059	1.44022	1.47761	1.63664	1.40502	1.29584	0.995067	1.08374	0.894577	0.89975	0.968284	0.0897731	0.567882	0.245742	ns	SARNP	methylated
Q12931	81882.2	86183.6	88811.6	81143.6	78390.8	76316.5	78386.4	75648	64530	70420.8	68087.9	57624.2	65416.9	55171.8	63016.9	67463.2	84505.2	3630.55	65165.7	5580.73	0.771144	-0.112864	0.00192623	Down with DZNep	0.957361	0.885511	0.882614	0.932273	1.01374	0.783459	0.925523	1.17074	1.05889	0.884754	1.04862	1.2558	1.06201	0.151835	0.525239	0.279643	ns	TRAP1	methylated
P35080	57528.5	56732.8	43805.3	44088.7	37544.5	33050.9	38653.4	38957.5	33771.2	36557.9	35613.5	31107.4	27715.6	28127.8	25347.8	24814.3	50538.8	7619.39	34262.5	2400.7	0.677944	-0.168806	0.0188264	Down with DZNep	0.652624	0.582571	0.882391	0.883616	0.820687	0.769404	0.711747	0.797698	1.25752	1.3207	0.806612	0.902765	1.0719	0.255175	0.77956	0.10815	ns	PFN2
Q9P2J5	62216	54817.9	63556.3	57919.4	40136.6	39888.4	42788.5	41314.8	44938.1	51700.3	49227.4	45110.5	41466.1	37761	39317.3	42167.9	59627.4	4007.73	47744.1	3299.55	0.800707	-0.0965264	0.00413922	Down with DZNep	0.645117	0.727653	0.673238	0.713315	0.922738	0.730383	0.798687	0.934769	1.43034	1.00375	1.18634	1.31046	1.23272	0.182278	0.0434718	1.36179	Stabilized with DZNep	LARS1	methylated
Q9BVP2	11951.5	13867.9	13501.9	14203.8	8354.6	8436.2	8102.9	8645	16145.8	16240	16944	16130.9	8711.9	9916.2	8735.6	9162.1	13381.3	995.349	16365.2	388.895	1.22299	0.0874232	0.00545382	Up with DZNep	0.699042	0.608326	0.60013	0.60864	0.539577	0.610603	0.515557	0.567984	0.77188	1.00374	0.859075	0.933203	0.891976	0.099494	0.0642955	1.19182	ns	GNL3	methylated
Q9UKK9	44609.3	47364	45884.6	45544.8	59152.1	61004.5	64603	60616.2	40891.4	41254	39524.1	40739.7	51632.8	54298.5	53910.6	49934.9	45850.7	1143.95	40602.3	750.486	0.885533	-0.0527951	0.000511536	Down with DZNep	1.326	1.28799	1.40795	1.33091	1.26268	1.3162	1.36399	1.22571	0.952246	1.0219	0.968783	0.920951	0.96597	0.042234	0.287866	0.54081	ns	NUDT5	methylated	methylated_detect	methylated_quant
Q7Z6E9	4082.8	3369.5	3011.2	2958.3	3063.8	2198.7	2874.1	3366	5562.9	5371.2	6164.8	5145.1	4834.3	5020.7	4208.9	5134.6	3355.45	518.161	5561	437.255	1.6573	0.219402	0.00070247	Up with DZNep	0.750416	0.65253	0.95447	1.13782	0.869025	0.934745	0.682731	0.997959	1.15806	1.43249	0.715299	0.877083	1.04573	0.316138	0.983996	0.0070067	ns	RBBP6	methylated
Q9UGM6	3280	3348.9	3271.9	3304.7	1929.8	2108.3	1889	2189.7	4362.9	4570.2	4307.8	3797.8	2351.3	2808	2492.4	2613.3	3301.38	34.6186	4259.68	327.987	1.29027	0.110682	0.00954096	Up with DZNep	0.588354	0.62955	0.57734	0.662602	0.538931	0.614415	0.578578	0.688109	0.915998	0.975959	1.00214	1.0385	0.983149	0.0515915	0.809846	0.0915976	ns	WARS2
P11441	14937.3	14400.9	14933.6	14904.3	12245.8	11782.9	11996.1	11645.8	16295.6	15881.3	16901	16602.6	13081.2	13173.4	12920	12144.7	14794	262.499	16420.1	436.034	1.10992	0.0452901	0.00147352	Up with DZNep	0.819813	0.818206	0.803296	0.781372	0.802744	0.829491	0.764452	0.731494	0.979179	1.01379	0.951644	0.936166	0.970196	0.0340764	0.367345	0.434926	ns	UBL4A
Q9UPT8	13346.4	13972.8	14889.4	15580.3	18947.3	16763.6	17018.6	16259.9	19778.4	17410.9	18051.6	20899.9	22136.4	21021.8	22310.6	19413.2	14447.2	985.947	19035.2	1595.33	1.31757	0.119773	0.0045029	Up with DZNep	1.41966	1.19973	1.143	1.04362	1.11922	1.20739	1.23593	0.928866	0.788375	1.00639	1.08131	0.890043	0.941528	0.128907	0.484599	0.314618	ns	ZC3H4
Q9NRZ9	5673.1	7253.7	7414.4	7872.9	3348.9	4116.2	3882.9	4390.1	4367.2	4936.6	4631	4429.2	2946	3389.8	3179.7	3757.8	7053.52	956.948	4591	256.453	0.65088	-0.186499	0.0113082	Down with DZNep	0.590312	0.567462	0.523697	0.557622	0.674574	0.686667	0.686612	0.848415	1.14274	1.21007	1.31109	1.52149	1.29635	0.165272	0.023378	1.63119	Stabilized with DZNep	HELLS	methylated
Q32NC0	758.6	827.6	855.5	894.8	595.2	584.5	600.9	636.7	1186	948.5	1092.5	1172.5	856.4	879.8	906.3	788.9	834.125	57.4019	1099.88	109.027	1.3186	0.120112	0.00944098	Up with DZNep	0.784603	0.706259	0.702396	0.711556	0.722091	0.92757	0.829565	0.672836	0.920326	1.31336	1.18105	0.945584	1.09008	0.189581	0.366494	0.435933	ns	C18orf21	methylated
P78406	7444.8	8288.3	8420.2	8249.1	6091.9	6100.2	6458	6204.8	9558.4	9339.2	8893.3	9965.3	6873.8	7032.9	6916.4	7083.8	8100.6	443.284	9439.05	446.839	1.16523	0.0664111	0.00536327	Up with DZNep	0.818276	0.736001	0.766965	0.752179	0.719137	0.753052	0.777709	0.710847	0.878844	1.02317	1.01401	0.94505	0.965267	0.067344	0.27838	0.555362	ns	RAE1	methylated
P05091	17718.9	16203	17862.6	15812.7	17611.4	15601.2	19480.5	18936.1	13035.9	13121.5	13624.5	11782.6	15452.9	14454.6	14291	13747.2	16899.3	1043.27	12891.1	783.305	0.76282	-0.117578	0.00112488	Down with DZNep	0.993933	0.962859	1.09057	1.19752	1.18541	1.1016	1.04892	1.16674	1.19265	1.14409	0.961804	0.974291	1.06821	0.117452	0.343861	0.463617	ns	ALDH2
Q8TAQ2	13071	11990.7	14529.6	13797.7	9040.7	8805.4	9523.7	9783	16148.3	16455	18886.7	16643.9	10389.6	11095.3	11498	11498.4	13347.2	1082.8	17033.5	1252.25	1.27618	0.105911	0.00453471	Up with DZNep	0.691661	0.734352	0.655469	0.709031	0.643387	0.674281	0.608788	0.690848	0.930205	0.918199	0.928783	0.974354	0.937885	0.0248958	0.128261	0.891904	ns	SMARCC2	methylated
Q5T3I0	4883.9	5247.9	4720.6	5009.3	4255.4	4118.7	3979.1	3859	6278	5547.9	5747	6082.2	4857.6	4467.6	4483.6	4568.7	4965.43	222.338	5913.77	327.976	1.19099	0.0759084	0.00428853	Up with DZNep	0.871312	0.784828	0.842923	0.770367	0.77375	0.805278	0.780164	0.751159	0.888028	1.02606	0.925546	0.975066	0.953674	0.0599926	0.201349	0.696052	ns	NA	methylated
Q9BXS6	3512.6	4097.3	3695.2	3852	4104.3	3454.7	4105.7	4949.5	5297.8	5545.1	5693.3	5144.7	6182	6756	5563.1	5711.3	3789.28	247.799	5420.23	245.673	1.43041	0.155461	8.49981e-05	Up with DZNep	1.16845	0.843165	1.11109	1.28492	1.1669	1.21837	0.977131	1.11013	0.998672	1.445	0.879435	0.863972	1.04677	0.272223	0.885729	0.0526989	ns	NUSAP1	methylated
P48634	17861.2	18073.9	18833.3	20034.4	22497.6	21456	21498.4	21929.4	23737.6	21766.8	21058	25784.8	26810.3	25918.4	26221.1	25270.8	18700.7	982.171	23086.8	2126.12	1.23454	0.0915059	0.0181464	Up with DZNep	1.25958	1.18713	1.14151	1.09459	1.12944	1.19073	1.24518	0.980066	0.896684	1.00304	1.09082	0.895375	0.971479	0.0942071	0.630826	0.20009	ns	PRRC2A	methylated
Q5T200	1540	1808.8	2025.3	2031.7	1578.8	1635.3	1502.6	1777.9	2666.5	2446.8	2797.2	3001.4	1706.4	1811.7	2077.3	2179.6	1851.45	232.045	2727.97	232.66	1.47343	0.168328	0.00176978	Up with DZNep	1.02519	0.90408	0.741915	0.87508	0.63994	0.740436	0.742635	0.726194	0.624213	0.818994	1.00097	0.829861	0.81851	0.154027	0.0503349	1.29813	ns	ZC3H13	methylated
P56192	36008.7	31098.6	40006.4	35699.8	23949.7	26912.2	25748.4	25153.9	26556.1	28471.1	28205.2	28328.7	23711	24142.2	26155.3	25867.2	35703.4	3642.95	27890.3	896.061	0.781166	-0.107256	0.0200984	Down with DZNep	0.665109	0.865383	0.643607	0.704595	0.892865	0.847955	0.927322	0.913109	1.34243	0.97986	1.44082	1.29594	1.26476	0.199307	0.0333072	1.47746	Stabilized with DZNep	MARS1	methylated
Q13576	3981.1	2944.7	3852.9	3393.9	1484.5	1869.8	2028.8	2184.3	1849.1	2106.1	2248.7	2048.5	1405.4	1530.4	1853.6	1996.6	3543.15	471.933	2063.1	165.636	0.582278	-0.234869	0.00508296	Down with DZNep	0.372887	0.634971	0.526564	0.643596	0.760045	0.726651	0.824298	0.974664	2.03827	1.14438	1.56543	1.5144	1.56562	0.366726	0.0166704	1.77805	Stabilized with DZNep	IQGAP2	methylated
P38117	32540.9	33565.7	37820	35323.8	43300.1	40319.4	44012.4	38151.8	28834.9	26082.7	25672.6	28294.1	33717.7	30763.7	32870.4	28913.5	34812.6	2310.93	27221.1	1575.81	0.781932	-0.106831	0.00240963	Down with DZNep	1.33064	1.20121	1.16373	1.08006	1.16934	1.17947	1.28037	1.02189	0.87878	0.981901	1.10023	0.946144	0.976762	0.0927497	0.690513	0.160828	ns	ETFB	methylated	methylated_detect	methylated_quant
Q7Z4H8	431.7	468.6	420.8	400.8	392.4	302.3	417.7	377.8	309.1	305.9	308.6	241.2	282	291.7	257.3	300.8	430.475	28.456	291.2	33.363	0.676462	-0.169757	0.000785396	Down with DZNep	0.908965	0.645113	0.992633	0.942615	0.912326	0.95358	0.833765	1.2471	1.0037	1.47816	0.839953	1.32302	1.16121	0.29135	0.374807	0.426192	ns	POGLUT3
P13797	118282	111635	120498	110308	110163	118526	121853	120461	92304.6	103791	98789.9	91377.3	101358	103472	109176	108167	115181	4973.55	96565.8	5837.64	0.838385	-0.0765563	0.00303999	Down with DZNep	0.93136	1.06174	1.01124	1.09204	1.09808	0.996922	1.10513	1.18374	1.17901	0.938955	1.09284	1.08397	1.07369	0.099529	0.216221	0.665102	ns	PLS3	methylated
P46939	3405.6	2701.8	3388.5	3001.6	1796.6	2069.9	1896.9	1772.8	1855.9	2090.3	2099.4	2297.7	1326.3	1247.1	1710.4	1546.1	3124.38	337.882	2085.82	180.703	0.667598	-0.175485	0.00375883	Down with DZNep	0.527543	0.766119	0.559805	0.590618	0.71464	0.596613	0.814709	0.67289	1.35466	0.778747	1.45534	1.1393	1.18201	0.299424	0.253424	0.596153	ns	UTRN	methylated
Q9BWU0	8706.3	9512.1	10181.7	10727	7505.8	7858.1	7407.7	7011.5	12933.5	11487.9	11969.5	13235.1	8627.5	8476	9232.2	8538.4	9781.77	872.308	12406.5	816.313	1.26833	0.103232	0.00464628	Up with DZNep	0.862111	0.826116	0.72755	0.653631	0.667066	0.73782	0.77131	0.645133	0.773759	0.893119	1.06015	0.986999	0.928506	0.12376	0.317137	0.498754	ns	SLC4A1AP
P56182	6100.9	5673.8	6185.2	6418.9	4181.7	4329.6	4070.7	4159.6	8026.8	7038.7	6824.5	8062.3	4780.4	4808.3	5020.8	4651.4	6094.7	311.176	7488.07	648.647	1.22862	0.0894179	0.0155652	Up with DZNep	0.685423	0.763086	0.658136	0.648024	0.595555	0.683123	0.735702	0.576932	0.868886	0.895211	1.11786	0.890295	0.943062	0.11709	0.408069	0.389267	ns	RRP1
Q96S90	2640.9	2388.6	2142.6	2088.9	2098	1823.4	2061.7	1927.8	3433	3735.7	3455.8	3069.3	3949.1	3901.8	3150.6	2951.1	2315.25	253.292	3423.45	273.289	1.47865	0.169866	0.00103054	Up with DZNep	0.794426	0.763376	0.962242	0.922878	1.15033	1.04446	0.911685	0.96149	1.44801	1.36822	0.947459	1.04184	1.20138	0.243987	0.0707278	1.15041	ns	LYSMD1
Q15287	11068.8	10480.4	10181.7	10123.4	7904.8	7628.3	7744.7	7337.3	12050	12058.5	11790.4	12004.3	8448	9018.1	8045.9	8192.2	10463.6	432.725	11975.8	125.871	1.14452	0.0586244	0.00406706	Up with DZNep	0.714151	0.727863	0.760649	0.724786	0.701079	0.747863	0.682411	0.682439	0.981695	1.02748	0.897143	0.941573	0.961972	0.0556738	0.181846	0.740295	ns	RNPS1	methylated
Q9BQ61	28953.2	31863.1	27436.5	28862	35467.1	36319.9	36736	37899.4	38176.3	40033.4	40060.2	37816.6	46318.3	59115.4	43115.2	48305.2	29278.7	1857.63	39021.6	1192.89	1.33276	0.124754	0.000276061	Up with DZNep	1.22498	1.13987	1.33895	1.31312	1.21327	1.47665	1.07626	1.27735	0.990443	1.29545	0.803811	0.97276	1.01562	0.204646	0.946951	0.0236725	ns	TRIR	methylated	methylated_detect	methylated_quant
Q9NUQ8	5175.4	5247.3	5124	5184.4	3405	3527.8	3359.4	3498.9	5610.7	6580.5	5891.6	6102.4	4105.3	3768.7	4100.9	3974.1	5182.77	50.58	6046.3	409.144	1.16661	0.0669273	0.0233702	Up with DZNep	0.65792	0.672308	0.655621	0.67489	0.731691	0.572707	0.696059	0.651236	1.11213	0.851853	1.06168	0.964951	0.997653	0.114791	0.951892	0.0214123	ns	ABCF3
Q13564	8551.1	8824	9183.4	8525.6	7277.6	7626.4	8042.7	7258.1	7234.5	7733.4	7187	7806.7	7285.7	7051.8	7669.3	6971.1	8771.02	306.3	7490.4	324.875	0.853994	-0.0685453	0.00123411	Down with DZNep	0.851072	0.864279	0.875787	0.85133	1.00708	0.911863	1.06711	0.892964	1.1833	1.05506	1.21846	1.0489	1.12643	0.0871932	0.0745304	1.12767	ns	NAE1
P35269	18406.3	21251.8	20344.1	21371.6	21654.6	22182.4	22123.9	22155.5	24957	24163.7	23509.2	27112.7	24330.7	27269.8	24942.6	23963.9	20343.5	1370.49	24935.7	1567.45	1.22573	0.0883961	0.00470846	Up with DZNep	1.17648	1.04379	1.08748	1.03668	0.974905	1.12854	1.06097	0.883863	0.828664	1.0812	0.97562	0.85259	0.934518	0.117078	0.28681	0.542406	ns	GTF2F1	methylated
Q9NX05	112.4	96.7	109.6	118.3	72.9	61.4	77.2	86.3	63.4	58.1	81.8	62.3	63.1	73.1	79.6	56	109.25	9.11866	66.4	10.5176	0.60778	-0.216253	0.000907758	Down with DZNep	0.648577	0.634953	0.70438	0.729501	0.995268	1.25818	0.973105	0.898876	1.53454	1.98152	1.38151	1.23218	1.53244	0.323841	0.0167168	1.77685	Stabilized with DZNep	FAM120C
P30405	28522.3	28794	28428.7	27523	25254.9	25112.8	24635.6	25311.8	32437	30946.4	32940.8	30632.7	27536.5	29369.3	26836.1	26608.2	28317	551.54	31739.2	1123.04	1.12085	0.0495491	0.00419506	Up with DZNep	0.885444	0.872154	0.866575	0.91966	0.848923	0.949038	0.814677	0.868621	0.958753	1.08815	0.940111	0.944502	0.98288	0.0706322	0.639165	0.194387	ns	PPIF	methylated
Q15532	3649.3	4324.1	4623.4	4650.8	3855.4	3523.3	3430.7	3731.5	5805.3	5120.8	5574.2	6110.2	4258.5	4337.6	4192.8	4452.1	4311.9	465.859	5652.62	417.002	1.31094	0.117581	0.00530085	Up with DZNep	1.05648	0.814805	0.74203	0.802335	0.733554	0.847055	0.75218	0.728634	0.69434	1.03958	1.01368	0.908142	0.913935	0.157047	0.302428	0.519378	ns	SS18
Q00577	37796.4	39070.4	34415.5	36108	39721.4	34303.8	38378.9	41180.1	51345.2	50055.7	54036.9	42482.3	46523.4	51785.9	44327.3	50143.8	36847.6	2025.11	49480	4951.21	1.34283	0.128021	0.00928444	Up with DZNep	1.05093	0.878	1.11516	1.14047	0.906091	1.03457	0.820315	1.18035	0.862179	1.17832	0.735601	1.03496	0.952766	0.194077	0.560507	0.251419	ns	PURA	methylated
P23786	970.5	1042.1	1915.4	1545.1	645.3	852.2	778.1	764.1	482	462.5	578.1	589.3	177.2	247.7	390.3	317.7	1368.28	445.432	527.975	64.9973	0.385869	-0.41356	0.0311836	Down with DZNep	0.664915	0.817772	0.406234	0.494531	0.367635	0.535568	0.675143	0.539114	0.552905	0.654911	1.66196	1.09015	0.989981	0.50494	0.573616	0.241379	ns	CPT2	methylated
O95456	5401.7	5426.7	5573.8	5449.1	5681.8	6021.1	6109	6354.5	4457.1	4981.9	4749.6	4563.5	5182	5613.7	5542.5	5804.3	5462.82	76.4746	4688.02	230.208	0.858169	-0.0664274	0.00417214	Down with DZNep	1.05185	1.10953	1.09602	1.16616	1.16264	1.12682	1.16694	1.2719	1.10532	1.01558	1.06471	1.09067	1.06907	0.0394179	0.103259	0.986074	ns	PSMG1	methylated
Q9BPX3	9543.4	7706.7	8434.3	8316.3	4971	5456	5473.7	5224.7	6250.1	6596.1	6021.3	7108.5	5127.5	4860.9	5312.9	5860.9	8500.17	765.086	6494	472.923	0.763984	-0.116916	0.00663356	Down with DZNep	0.520884	0.707955	0.648981	0.628248	0.820387	0.736935	0.882351	0.824492	1.57499	1.04093	1.35959	1.31237	1.32197	0.219475	0.00956798	2.01918	Stabilized with DZNep	NCAPG	methylated
Q07157	928.9	969.3	926.1	1027.6	761.9	846.5	782.8	840.7	1132.1	1090	1150.1	1206.2	881.3	869.9	946.4	947.6	962.975	47.3894	1144.6	48.1741	1.18861	0.0750387	0.00170445	Up with DZNep	0.820217	0.873311	0.845265	0.81812	0.778465	0.798073	0.822885	0.785608	0.949096	0.913848	0.973523	0.96026	0.949182	0.0255844	0.0406002	1.39147	Destabilized with DZNep	TJP1	methylated
P49915	93015.4	99104.1	103108	102784	81838.3	88472.3	87881.3	86754.5	82697.5	83700.7	85246.5	90434.9	69955.7	73849.6	77274.3	74670.5	99502.8	4690.65	85519.9	3440.32	0.859473	-0.065768	0.0037603	Down with DZNep	0.879836	0.892721	0.852322	0.844051	0.845923	0.882306	0.906481	0.825682	0.961455	0.988333	1.06354	0.978238	0.997892	0.045149	0.924391	0.0341444	ns	GMPS
P16591	1477.9	1503.1	2053.1	1906.3	1217.6	1331.8	1343.3	1558.8	2560.7	2505.4	2551.1	2930.5	1507.2	1699.3	1865	1896.7	1735.1	288.911	2636.93	197.198	1.51975	0.181773	0.00304166	Up with DZNep	0.823872	0.886036	0.654279	0.81771	0.588589	0.678255	0.731057	0.647227	0.714418	0.765494	1.11735	0.791512	0.847193	0.182928	0.068749	1.16273	ns	FER	methylated
Q9Y383	42675.7	44414.6	47830.6	48319.4	32302.4	36395.6	29439.3	31549.1	61844.5	53065.4	58335.5	61072.5	35257.3	39090.2	36291.9	37094.2	45810.1	2717.28	58579.5	3972.41	1.27875	0.106784	0.00265958	Up with DZNep	0.756927	0.819451	0.615491	0.652928	0.570096	0.736642	0.622124	0.60738	0.753171	0.898945	1.01078	0.93024	0.898283	0.107601	0.242315	0.615619	ns	LUC7L2
Q96P48	314.8	279.8	333.4	312.5	201	216.8	232.6	241.4	237.8	232	255.6	240.2	195.2	217.1	196.3	225.1	310.125	22.2772	241.4	10.0731	0.778396	-0.1088	0.00431907	Down with DZNep	0.638501	0.774839	0.69766	0.77248	0.820858	0.935776	0.767997	0.937136	1.2856	1.2077	1.10082	1.21315	1.20182	0.0761227	0.0379459	1.42084	Stabilized with DZNep	ARAP1
Q9BRP8	18893.4	20953.5	22650.2	23945.2	28442.8	27847.7	26613.2	25065.5	33157.9	27129.6	27907.5	36200.6	39043	36266.8	39361.4	32991.6	21610.6	2186.78	31098.9	4328.48	1.43906	0.158079	0.0142058	Up with DZNep	1.50544	1.32902	1.17497	1.04679	1.17749	1.3368	1.41042	0.911355	0.782157	1.00585	1.2004	0.870622	0.964756	0.182043	0.72355	0.140532	ns	PYM1
Q9BY42	1523.8	1815.9	1523.1	1675.4	1012.7	1066.9	1052.4	1206.4	2072.5	2425.9	2147.5	2083.1	1371.8	1594.6	1305.9	1401.4	1634.55	140.527	2182.25	165.78	1.33508	0.125506	0.00254408	Up with DZNep	0.664589	0.587532	0.690959	0.720067	0.661906	0.657323	0.608102	0.672747	0.995963	1.11879	0.880084	0.934285	0.98228	0.102581	0.644119	0.191034	ns	RTF2
Q7L7X3	3144.5	3409.5	3422.7	3135.4	2781.5	2793.4	2646.1	2656.7	4097.6	3770.8	3670.3	3870	3379.6	2994.7	3138.8	3110.9	3278.03	159.57	3852.18	182.804	1.17515	0.0700937	0.00337506	Up with DZNep	0.88456	0.819299	0.773103	0.847324	0.824775	0.794182	0.855189	0.80385	0.932413	0.969343	1.10618	0.948693	0.989156	0.079464	0.687857	0.162502	ns	TAOK1
Q9HBM1	9464.5	10004.8	11066.2	11714.2	5593.3	5933.6	6292.3	7060.7	7319.3	6627.9	8736.9	7336.3	4514	4898.6	5059.6	5197.1	10562.4	1016	7505.1	885.028	0.710547	-0.148407	0.00412886	Down with DZNep	0.590977	0.593075	0.568605	0.602747	0.616726	0.739088	0.579107	0.708409	1.04357	1.2462	1.01847	1.1753	1.12088	0.108213	0.150748	0.821748	ns	SPC25
Q86VM9	6220.4	6098.9	6342.3	6720.4	5173.4	4417.6	5432.9	6307.8	8670.1	8679.6	9399.2	8226.7	6725.6	7412.8	6854.2	7885.6	6345.5	268.962	8743.9	485.282	1.37797	0.139239	0.000471604	Up with DZNep	0.831683	0.724327	0.856614	0.938605	0.775723	0.854049	0.729232	0.958537	0.932715	1.17909	0.851297	1.02124	0.996085	0.140361	0.903928	0.0438661	ns	ZC3H18	methylated
O43633	24359.9	23779.5	28684.2	29077	28173.3	24882	28847.4	29638.1	35298.2	32587.1	34159.7	33463.8	35969.2	35404.2	33987.9	36799.8	26475.2	2792.27	33877.2	1145.18	1.27958	0.107069	0.00810923	Up with DZNep	1.15654	1.04636	1.00569	1.0193	1.01901	1.08645	0.994971	1.09969	0.881081	1.03831	0.989342	1.07887	0.996901	0.0854498	0.876535	0.0572307	ns	CHMP2A
O60716	6069.3	6330.4	5906.5	5874.2	4162.5	3814.9	3753.6	3295.4	8341.8	8471.3	6945.3	8787	5310.1	5086	4836.6	4487.8	6045.1	208.485	8136.35	815.751	1.34594	0.129026	0.0116549	Up with DZNep	0.685829	0.602632	0.635503	0.560996	0.636565	0.60038	0.696385	0.510732	0.928169	0.996264	1.0958	0.910403	0.982659	0.0840161	0.835802	0.0778964	ns	CTNND1
Q9HCC0	14879.2	16249	15253.4	14726.7	17347.6	15942.3	17940.4	16868.1	13621.6	13176.3	13543.4	12408.6	14259.4	13859.7	13717.2	13571.7	15277.1	684.694	13187.5	554.352	0.86322	-0.0638786	0.00355799	Down with DZNep	1.1659	0.981125	1.17616	1.14541	1.04682	1.05187	1.01283	1.09373	0.89787	1.0721	0.861137	0.954884	0.946498	0.0921915	0.251769	0.598997	ns	MCCC2
Q8NBJ7	4186.1	3931.7	4607.9	4509.4	3459.6	3606.5	3513.9	3457.5	3475.7	3178.2	3304.2	3771.8	2787.7	2853.5	3229.1	2781.3	4308.77	309.279	3432.47	256.983	0.796624	-0.0987464	0.00516257	Down with DZNep	0.826449	0.917288	0.762582	0.766732	0.802054	0.897835	0.977271	0.737393	0.970482	0.978794	1.28153	0.961736	1.04814	0.155752	0.602533	0.220019	ns	SUMF2
O43592	1867.4	1136.2	2111.3	1885.2	685.6	1091.5	956.9	987.5	584.4	684.5	668.4	837.8	385.4	475.2	717.3	803.7	1750.03	424.009	693.775	105.571	0.396437	-0.401826	0.0128366	Down with DZNep	0.367141	0.960658	0.453228	0.523817	0.65948	0.694229	1.07316	0.959298	1.79626	0.72266	2.36782	1.83136	1.67952	0.689448	0.15845	0.800107	ns	XPOT	methylated
Q9NYJ8	524.8	536	568.6	562.9	488.9	483.7	487.9	444.6	653.5	621.1	625.6	724.7	537.7	589.4	559.9	553.8	548.075	21.0443	656.225	47.8467	1.19733	0.0782128	0.0135528	Up with DZNep	0.931593	0.902425	0.858072	0.789838	0.8228	0.948962	0.894981	0.764178	0.883219	1.05157	1.04301	0.967512	0.986328	0.0784326	0.811123	0.0909133	ns	TAB2
Q96LA8	1004.1	1037.7	1132.2	1040.2	864.8	912.8	880.2	819	854.7	836.4	797.5	861.3	1172.1	942.9	1145.8	1011	1053.55	54.9563	837.475	28.6559	0.794908	-0.0996833	0.00139759	Down with DZNep	0.861269	0.879638	0.777424	0.787349	1.37136	1.12733	1.43674	1.17381	1.59225	1.28159	1.84808	1.49084	1.55319	0.23533	0.00596123	2.22466	Stabilized with DZNep	PRMT6	methylated
Q9Y5X3	20032.4	21357.7	23435.6	23384.2	18916.5	18247.1	19497.4	19463.8	19177.4	18388.5	19000	18491.8	15981.4	15924.6	16521.3	16940.5	22052.5	1658.31	18764.4	383.705	0.850899	-0.0701221	0.0255378	Down with DZNep	0.944295	0.854357	0.831957	0.832348	0.833346	0.866009	0.869542	0.916109	0.882505	1.01364	1.04518	1.10063	1.01049	0.09259	0.868539	0.0612106	ns	SNX5	methylated
Q6WKZ4	1574.3	1571.1	1726.1	1874	1548.8	1288.1	1619.6	1686.8	2478.2	2084	2234.8	2299.4	2014.1	1896.6	1822.1	1977.9	1686.38	144.488	2274.1	163.278	1.34851	0.129855	0.00175801	Up with DZNep	0.983802	0.819871	0.9383	0.900107	0.812727	0.910077	0.81533	0.860181	0.826108	1.11002	0.868944	0.955643	0.94018	0.125397	0.200712	0.697427	ns	RAB11FIP1	methylated
Q08J23	58805	59460.3	59086	58483.6	39906.4	39930.9	40898.9	41978.2	64491.7	69964.1	70118.9	68809.8	69006.2	81262.2	72447.4	74084.5	58958.7	415.191	68346.1	2635.16	1.15922	0.0641658	0.00502018	Up with DZNep	0.678623	0.671556	0.692193	0.717777	1.07	1.16148	1.03321	1.07666	1.57673	1.72954	1.49266	1.49999	1.57473	0.10999	0.000217719	3.6621	Stabilized with DZNep	NSUN2
Q53F19	718	631.7	844.2	1039.8	619.8	645.4	607.8	723.7	1304.7	1138.5	1273.3	1406.8	803.7	692.2	814	898.6	808.425	177.222	1280.83	110.684	1.58435	0.19985	0.00617873	Up with DZNep	0.863231	1.02169	0.719972	0.695999	0.616004	0.607993	0.639284	0.638755	0.713602	0.595087	0.887929	0.917752	0.778593	0.151897	0.0757516	1.12061	ns	NCBP3	methylated
P31948	284452	279064	279643	280929	277871	274222	266274	268748	319019	312309	320157	339831	302290	340595	295684	299053	281022	2415.81	322829	11851.9	1.14877	0.0602323	0.00477385	Up with DZNep	0.976864	0.982647	0.952195	0.956641	0.947563	1.09057	0.923557	0.880005	0.970005	1.10983	0.969924	0.91989	0.992412	0.0817594	0.894006	0.0486596	ns	STIP1	methylated	methylated_detect	methylated_quant
P45954	5759.1	6039.4	6020.4	5565.8	6043.6	5365.2	6450.6	5955.5	5071.8	4993.5	5055.4	4696.7	5036.2	4981.9	4937.9	4898.3	5846.18	226.482	4954.35	175.045	0.847452	-0.0718851	0.000998331	Down with DZNep	1.0494	0.888366	1.07146	1.07002	0.992981	0.997677	0.976758	1.04292	0.946237	1.12305	0.911616	0.97468	0.988895	0.093078	0.730778	0.136215	ns	ACADSB
Q8IWC1	4021.3	4752.3	4744.8	5064.3	3879.8	3905.3	3647.2	4158.1	3597.7	3496.5	3474.9	3983.4	2979.1	3340.7	3220.1	3226.1	4645.68	442.073	3638.12	236.325	0.783121	-0.106171	0.0120684	Down with DZNep	0.964812	0.821771	0.768673	0.821061	0.828057	0.955441	0.926674	0.809886	0.858257	1.16266	1.20555	0.986389	1.05321	0.160892	0.54086	0.266915	ns	MAP7D3	methylated
Q96SI1	1220	1346.9	1574.2	1597.5	1917.4	2035.6	1863.4	1530.7	948.1	882.5	820.1	1064	982.4	971	1243	941.7	1434.65	182.363	928.675	104.261	0.647318	-0.188882	0.00543695	Down with DZNep	1.57164	1.51132	1.18371	0.958185	1.03618	1.10028	1.51567	0.885056	0.659297	0.728027	1.28044	0.92368	0.89786	0.27856	0.417134	0.379724	ns	KCTD15
Q5JTW2	151.9	173	164	165.5	128.9	128.7	128.4	131.1	234.9	216.3	191.5	196.3	159	152.8	184.5	153.7	163.6	8.73728	209.75	19.9114	1.28209	0.107919	0.0124414	Up with DZNep	0.848585	0.743931	0.782927	0.792145	0.676884	0.706426	0.963446	0.782985	0.797662	0.949586	1.23057	0.988437	0.991564	0.179345	0.896449	0.0474742	ns	CEP78	methylated
Q01581	8172.3	10106.1	6912	7405.2	7551.7	8350.4	8186	10146.8	5024.2	5901.7	5371.7	4614.5	5649.3	6121.7	4945	5769.7	8148.9	1404.06	5228.02	545.417	0.641562	-0.192761	0.0188746	Down with DZNep	0.924061	0.826273	1.18432	1.37023	1.12442	1.03728	0.920565	1.25034	1.21682	1.25537	0.777296	0.912507	1.0405	0.233035	0.963063	0.0163453	ns	HMGCS1	methylated
P04183	19094	19629.7	17275.5	17829.3	19200.1	18753.4	20169.5	21256.1	22258.1	24885	22859	21075.3	28336.9	26475.8	26117.2	29193	18457.1	1091.02	22769.3	1593.24	1.23363	0.0911866	0.00572688	Up with DZNep	1.00556	0.955358	1.16752	1.1922	1.27311	1.06393	1.14253	1.38518	1.26607	1.11364	0.978599	1.16187	1.13004	0.119332	0.191744	0.717278	ns	TK1
Q14181	2814.6	2607.5	2411.5	2429.2	1854.7	2178.8	1907	1787.6	1804.5	1744.5	1691.2	1778.3	1702.7	1163.1	1715.8	1459	2565.7	188.068	1754.62	48.8988	0.683878	-0.165022	0.00220921	Down with DZNep	0.658957	0.83559	0.790794	0.73588	0.943585	0.666724	1.01455	0.820446	1.43194	0.797908	1.28295	1.11492	1.15693	0.272134	0.275554	0.559793	ns	POLA2
Q08AD1	1143	1301.6	1081.5	1053.6	883.3	860.3	995.2	1036.4	1542.2	1780.2	1618.8	1385.5	1425.5	1495	1244.2	1352.8	1144.92	110.926	1581.67	164.148	1.38147	0.14034	0.0061624	Up with DZNep	0.772791	0.660956	0.920203	0.983675	0.924329	0.839793	0.768594	0.976398	1.19609	1.27057	0.835244	0.992603	1.07363	0.197634	0.639084	0.194442	ns	CAMSAP2	methylated
Q6PJ69	1000.6	913.4	1154.8	1111.5	699.7	753.9	736	727.2	755.8	744.4	840.7	861.1	697.5	787.2	695.6	663.9	1045.08	109.191	800.5	58.9737	0.765974	-0.115786	0.0128279	Down with DZNep	0.69928	0.825378	0.63734	0.654251	0.922863	1.0575	0.827406	0.770991	1.31973	1.28123	1.29822	1.17843	1.2694	0.0626599	0.0508189	1.29397	ns	TRIM65
Q96BZ8	455.9	534.8	598.1	659.5	774.8	861.1	647.1	769.6	869	808.7	733.3	953.4	923.5	1056.3	1022.2	1007.2	562.075	87.1904	841.1	93.2028	1.49642	0.175053	0.0047558	Up with DZNep	1.6995	1.61013	1.08193	1.16694	1.06272	1.30617	1.39397	1.05643	0.625312	0.811218	1.28842	0.905295	0.907561	0.279287	0.348091	0.458307	ns	LENG1
P13693	23857.6	26762.2	24658.8	25539.4	24357.4	27325.8	24708.5	25498.1	29649	30393	28463.6	30739.9	28632.6	30903.2	27766	27182.4	25204.5	1245.06	29811.4	1007.19	1.18278	0.0729039	0.00139143	Up with DZNep	1.02095	1.02106	1.00202	0.998383	0.965719	1.01679	0.975492	0.884271	0.945903	0.995815	0.973529	0.885703	0.950238	0.0476211	0.168166	0.774262	ns	TPT1	methylated
Q96SB8	1639	1518.6	1533.5	1477.7	1386.8	1361	1365.9	1274.5	1310.4	1309.3	1307.4	1375.8	1267.7	1309.3	1318.9	1158.4	1542.2	68.7099	1325.72	33.4063	0.859632	-0.0656873	0.00371849	Down with DZNep	0.846126	0.89622	0.890708	0.862489	0.967415	1	1.0088	0.841983	1.14335	1.1158	1.13258	0.976224	1.09199	0.0780028	0.124834	0.903666	ns	SMC6	methylated
P14324	12753.4	10804.5	13408.6	11937.7	8762.7	10135	9635.3	8558.7	9191	9108.3	8273.2	9561.7	7670.1	6628.8	8575	7626.5	12226	1122.57	9033.55	543.891	0.738877	-0.131428	0.00553821	Down with DZNep	0.687087	0.938035	0.718591	0.716947	0.834523	0.727776	1.03648	0.797609	1.21458	0.775851	1.44238	1.11251	1.13633	0.277068	0.378209	0.422268	ns	FDPS		methylated_detect
Q99459	22578.7	20959.6	21402.5	22566.7	15409.7	14303.3	14981.3	15617.8	25889.9	23549.5	24824.8	25657.9	16686	17273.7	16055.9	17069.2	21876.9	823.578	24980.5	1057.97	1.14187	0.0576163	0.00415688	Up with DZNep	0.682488	0.682422	0.699979	0.692073	0.644498	0.733506	0.646769	0.665261	0.944336	1.07486	0.923983	0.961259	0.976108	0.0675727	0.485131	0.314141	ns	CDC5L	methylated
Q14012	3102.9	3180.3	3338.8	3263.5	2371.7	2117.7	2774.2	2698.3	2471.1	2463.9	2410.2	2184.1	1949.2	1782.8	1868.2	2258.7	3221.38	102.122	2382.32	134.914	0.739537	-0.13104	9.34573e-05	Down with DZNep	0.764349	0.665881	0.830897	0.826812	0.788799	0.723568	0.775122	1.03416	1.03199	1.08663	0.932874	1.25078	1.07557	0.133018	0.496564	0.304025	ns	CAMK1
Q9H944	3776.5	3723.6	3996.9	3982.7	3359.4	3538.5	3720.5	3970.2	4380.2	4721.8	4725.3	4524.2	4197.1	4370.9	4657.4	4456.1	3869.93	140.214	4587.88	167.337	1.18552	0.073909	0.000669866	Up with DZNep	0.889554	0.95029	0.930846	0.996861	0.958198	0.925685	0.985631	0.984948	1.07717	0.974108	1.05885	0.988049	1.02454	0.0510624	0.447305	0.349397	ns	MED20
O60763	4716.1	3778.8	5831.4	4965.2	3190.1	3935.7	3097.2	3482.5	2913.1	2928.2	3193.4	3241.1	2403.9	2938.4	3182.6	3240.3	4822.88	844.368	3068.95	172.456	0.636332	-0.196316	0.0229504	Down with DZNep	0.676428	1.04152	0.531125	0.701382	0.825203	1.00348	0.996618	0.999753	1.21994	0.963479	1.87643	1.42541	1.37131	0.386139	0.134655	0.870776	ns	USO1	methylated
Q6VMQ6	1000.1	894.4	947.6	1066.8	705.5	759.2	733.2	813	1208.9	1358.1	1407.5	1220.2	826.3	1064.7	939.4	1012	977.225	73.6762	1298.67	99.3178	1.32894	0.123506	0.0025724	Up with DZNep	0.705429	0.848837	0.773744	0.762092	0.683514	0.783963	0.667425	0.829372	0.968933	0.923573	0.862591	1.08828	0.960845	0.0954796	0.546326	0.262548	ns	ATF7IP	methylated
A2VDF0	255.5	243.9	291.8	273	374.3	337.7	371.3	370.8	194	187.3	181.1	221.5	258.6	218.8	296.6	252.7	266.05	20.9228	195.975	17.8134	0.73661	-0.132763	0.00239156	Down with DZNep	1.46497	1.38458	1.27245	1.35824	1.33299	1.16818	1.63777	1.14086	0.909909	0.843704	1.2871	0.839952	0.970167	0.213719	0.701142	0.154194	ns	FUOM
Q5H9R7	2421.7	2070.8	2468	2395.2	2463.1	2502.6	2527.1	2016	1735.1	1636.4	1644.8	1922.4	1848.8	1750.5	2082.1	1743.2	2338.93	181.264	1734.67	132.886	0.741655	-0.129798	0.0022335	Down with DZNep	1.0171	1.20852	1.02395	0.841683	1.06553	1.06973	1.26587	0.906783	1.04762	0.885155	1.23626	1.07734	1.0616	0.143856	0.624224	0.20466	ns	PPP6R3
Q9NSE4	33368.8	30270.5	32702.5	29859.7	30770.4	31211.6	32528.9	29251.5	24661.1	26718.1	26034	25810.2	29657.3	25716.7	31018.3	30841.3	31550.4	1744.57	25805.8	855.321	0.817925	-0.0872864	0.00309994	Down with DZNep	0.922131	1.03109	0.994692	0.979631	1.20259	0.96252	1.19145	1.19493	1.30415	0.933498	1.19781	1.21977	1.16381	0.160235	0.0696606	1.15701	ns	IARS2	methylated
Q13126	27723	29003.1	29830.5	29850.1	38341.8	40017.3	40808	40201.6	25022.7	25585.4	24900.5	26599	30392.8	34298	33635.7	31653.7	29101.7	1000.3	25526.9	774.471	0.877163	-0.0569199	0.00161642	Down with DZNep	1.38303	1.37976	1.368	1.34678	1.21461	1.34053	1.3508	1.19003	0.878222	0.971568	0.987433	0.883612	0.930209	0.0573268	0.104295	0.981738	ns	MTAP
P09132	24645	29506.3	24838.7	25277.1	22859.4	22137	22631.5	22127.8	32200.2	33407.8	31482.8	32557.5	29719.6	31624.9	26481.8	26032.7	26066.8	2308.21	32412.1	800.221	1.24342	0.0946195	0.00801028	Up with DZNep	0.927547	0.750247	0.911139	0.875409	0.922963	0.946632	0.841151	0.799591	0.995058	1.26176	0.923187	0.913392	1.02335	0.163058	0.835204	0.0782076	ns	SRP19
Q9NQZ2	123.6	114	112.1	123.1	114.1	119.3	94.4	89.9	180.7	144.7	154.6	192.7	141.6	127.4	132.1	129.7	118.2	6.00056	168.175	22.3137	1.4228	0.153144	0.0172299	Up with DZNep	0.923139	1.04649	0.842105	0.730301	0.783619	0.880442	0.854463	0.673067	0.848864	0.841328	1.01467	0.92163	0.906624	0.0806226	0.326762	0.485768	ns	UTP3	methylated
P53350	782	810.1	625.9	625.5	551.8	510	565.3	610.2	937.2	1021.1	990.7	925.7	846.2	687	789.3	807.2	710.875	99.0185	968.675	44.9852	1.36265	0.134385	0.00806475	Up with DZNep	0.705627	0.629552	0.903179	0.97554	0.902902	0.672804	0.796709	0.871989	1.27958	1.0687	0.882116	0.893853	1.03106	0.186357	0.939795	0.026967	ns	PLK1
Q9UHR5	4460	4438.1	5121.8	5342.9	4340	4522.7	4517	5005	6367.3	5829.9	6744.6	6621.1	5258.2	6657.5	6217.8	6376.7	4840.7	461.245	6390.73	405.534	1.32021	0.120642	0.00245263	Up with DZNep	0.973094	1.01906	0.881917	0.936757	0.825813	1.14196	0.921893	0.963088	0.848647	1.1206	1.04533	1.02811	1.01067	0.11524	0.891483	0.0498868	ns	SAP30BP
Q9Y2W2	17830	19300.9	22338.6	23452.4	24755.2	24521.9	24783.7	26041.4	27553.8	24141.1	27172.1	28297.2	26339	29373	28472.9	28649.7	20730.5	2610.96	26791	1827.36	1.29235	0.11138	0.0110048	Up with DZNep	1.3884	1.27051	1.10946	1.11039	0.955912	1.21672	1.04787	1.01246	0.688498	0.957667	0.944492	0.9118	0.875614	0.126226	0.117958	0.928271	ns	WBP11	methylated
O00170	21723.3	22590.6	23423.9	24345.1	16286.9	15475.1	14896.9	14647.1	27862.9	26394.1	25056.6	28058.9	17777.4	18210.5	17563.3	16912.6	23020.7	1123.22	26843.1	1403.73	1.16604	0.0667141	0.00596615	Up with DZNep	0.749743	0.685024	0.63597	0.601645	0.638031	0.689946	0.700945	0.602753	0.850999	1.00719	1.10217	1.00184	0.990549	0.103822	0.806143	0.0935878	ns	AIP
P26599	32695.2	32539.4	36595	38434.4	24917.9	22739.5	23682.3	25069.5	45327	39592	45942.1	44032.7	26247.7	28469	28022.2	30585.3	35066	2926.22	43723.4	2866.96	1.24689	0.0958282	0.00552576	Up with DZNep	0.762127	0.69883	0.647146	0.652267	0.579074	0.719059	0.609946	0.694604	0.759813	1.02895	0.942517	1.06491	0.949046	0.13621	0.393702	0.404832	ns	PTBP1	methylated	methylated_detect	methylated_quant
Q9HAN9	1877.7	1432.4	1801	1755.6	2321	1843.4	2288.6	2348.7	2380.7	2218.3	2234.2	2267.2	3024.7	2917.3	3061.7	3041.6	1716.67	196.101	2275.1	73.2867	1.32529	0.122312	0.00675351	Up with DZNep	1.23609	1.28693	1.27074	1.33783	1.27051	1.31511	1.37038	1.34157	1.02785	1.02189	1.07841	1.00279	1.03274	0.0322718	0.215396	0.666762	ns	NMNAT1
Q9NR50	8122.7	8576.3	8330.6	8421.7	6541.5	6505.1	6790	6891.5	7197.4	7765.3	7639.6	7301.5	6384.6	6267.8	6763.4	6856.6	8362.83	189.505	7475.95	269.894	0.89395	-0.0486866	0.00239157	Down with DZNep	0.805336	0.758497	0.815067	0.818303	0.88707	0.807155	0.885308	0.939067	1.10149	1.06415	1.08618	1.14758	1.09985	0.0353185	0.0519678	1.28427	ns	EIF2B3	methylated
O95104	8067.5	8956.3	7680.2	7734.8	6175.5	5683.2	6018.5	5852.5	9812.5	10272.9	9514.4	9183	7161.9	7286.3	6493.6	7258.6	8109.7	589.783	9695.7	462.793	1.19557	0.0775744	0.00621278	Up with DZNep	0.765479	0.634548	0.783638	0.756645	0.729875	0.709274	0.682502	0.790439	0.953488	1.11776	0.87094	1.04466	0.996713	0.107454	0.869813	0.060574	ns	SCAF4
P42773	5890.6	5996.5	6177.1	6155.7	6489.7	6646.2	6150	5760.1	8231.2	7238.7	7106.4	8940.9	8176.9	6948.2	7791.4	6840.2	6054.98	136.013	7879.3	867.673	1.30129	0.114375	0.0230826	Up with DZNep	1.1017	1.10835	0.995613	0.935734	0.993403	0.959868	1.09639	0.765046	0.901697	0.866036	1.10122	0.817589	0.921636	0.124588	0.360233	0.443417	ns	CDKN2C
P52597	26584	26613.9	23693.6	26405.8	20095.4	18094	17155.7	17714.4	36291.9	30799.3	31498.3	31871.2	23127.3	21111.6	19851.9	19455.1	25824.3	1423.45	32615.2	2491.09	1.26296	0.101391	0.00584243	Up with DZNep	0.755921	0.67987	0.724065	0.670853	0.637258	0.685457	0.630253	0.610429	0.843022	1.00822	0.870437	0.90993	0.907902	0.0722964	0.0409535	1.38771	Destabilized with DZNep	HNRNPF	methylated
Q8TD19	7485.6	5675.5	6128.2	5667.5	4659.4	4202.3	4933.9	4874	4389.8	4961	4865.1	4350.7	4138.5	3944.2	4036.3	4497.5	6239.2	858.377	4641.65	316.225	0.74395	-0.128457	0.0272335	Down with DZNep	0.622448	0.740428	0.805114	0.859991	0.942754	0.795041	0.829644	1.03374	1.51459	1.07376	1.03047	1.20204	1.20521	0.218739	0.103754	0.983994	ns	NEK9
Q14966	4632.8	4550.6	5272.1	5361.7	3513	3244.8	3643.6	4308.7	3572.3	3551.7	4081.1	3668	3217.2	3519.5	3270.7	3662.7	4954.3	421.627	3718.28	247.134	0.750515	-0.124641	0.0042692	Down with DZNep	0.758289	0.713049	0.69111	0.803607	0.900596	0.990934	0.801426	0.998555	1.18767	1.38971	1.15962	1.24259	1.2449	0.102509	0.0206488	1.68511	Stabilized with DZNep	ZNF638	methylated	methylated_detect	methylated_quant
Q6IQ49	1545.4	1701.3	1806.2	1963.3	1595.7	1686.1	1636.3	1656.1	2378.2	2031.7	2166.9	2607.6	1889.6	1772.5	2019.1	1997.1	1754.05	175.9	2296.1	251.908	1.30903	0.116949	0.0149214	Up with DZNep	1.03255	0.991066	0.905935	0.843529	0.794551	0.872422	0.931792	0.765877	0.769505	0.880287	1.02854	0.907944	0.896569	0.10639	0.122692	0.911185	ns	SDE2	methylated
Q9H063	1008.6	919.6	883.5	864.6	463	590.5	496.2	517.3	559.5	659.8	590.6	651.2	379.8	350.9	532.1	475.4	919.075	63.896	615.275	48.2797	0.66945	-0.174282	0.000382747	Down with DZNep	0.459052	0.642127	0.56163	0.598311	0.67882	0.531828	0.900948	0.730037	1.47874	0.828228	1.60417	1.22016	1.28283	0.342651	0.15749	0.802748	ns	MAF1
Q92733	6347.4	6196.6	7400.9	7587.3	7725.4	8793	7796.5	7291.7	9806.4	8609.3	9217.3	11709.9	9133.2	10885.3	11086.9	9141.1	6883.05	712.337	9835.73	1341.64	1.42898	0.155025	0.0137626	Up with DZNep	1.2171	1.419	1.05345	0.96104	0.931351	1.26437	1.20284	0.78063	0.765223	0.891023	1.1418	0.812276	0.902581	0.167713	0.467904	0.329843	ns	PRCC	methylated
Q9NQH7	926.2	901.6	988.5	946.2	1262.4	1182.5	1417.9	1476	771.9	658.9	780.6	675.3	1005.2	871.8	1032.9	1021.8	940.625	36.7611	721.675	63.4719	0.767229	-0.115075	0.00215663	Down with DZNep	1.36299	1.31156	1.4344	1.55992	1.30224	1.32311	1.32321	1.51311	0.955431	1.00881	0.922488	0.969987	0.964179	0.0357792	0.505394	0.29637	ns	XPNPEP3
Q9NW64	6575.4	6715.5	7008.4	7838	4753.2	5177.3	4869.1	5471.1	8513.6	8906.7	9286.6	9051.2	5231.9	5459.9	5323.1	6487.7	7034.32	565.34	8939.52	324.254	1.27084	0.104092	0.00240609	Up with DZNep	0.722876	0.770948	0.694752	0.698022	0.614534	0.61301	0.573202	0.716778	0.850124	0.795139	0.825046	1.02687	0.874294	0.10417	0.0497768	1.30297	Destabilized with DZNep	RBM22	methylated
O95999	4971.6	5216.4	5225.1	5426.1	3350	3282.5	3595.3	3752	6424.3	6833.7	7750.2	6159.5	3988.9	4935.4	4257.8	4784.4	5209.8	186.013	6791.93	696.454	1.30368	0.115172	0.0165488	Up with DZNep	0.673827	0.629265	0.688083	0.691473	0.620908	0.722215	0.549379	0.776751	0.921465	1.14771	0.798421	1.12333	0.997731	0.167143	0.952953	0.0209287	ns	BCL10
Q9NTM9	4880.9	5349	5044.7	4881.6	5298.3	5305.6	6073.8	5677.6	4045	4540.5	4333.7	4160.6	4323.2	4651.6	4684.5	4650.6	5039.05	220.532	4269.95	215.887	0.847372	-0.0719259	0.00249437	Down with DZNep	1.08552	0.991886	1.204	1.16306	1.06878	1.02447	1.08095	1.11777	0.984578	1.03285	0.897799	0.96106	0.969072	0.0561306	0.492635	0.307475	ns	CUTC
O75629	3707.2	4176.5	3982.9	3960.9	4331.3	4349.4	4090.9	3871.6	5138.5	5084.1	4769.9	5095.4	5211.5	6136.9	5123.1	4592.8	3956.88	192.584	5021.98	169.677	1.26918	0.103522	0.00018004	Up with DZNep	1.16835	1.0414	1.02712	0.977455	1.01421	1.20708	1.07405	0.901362	0.868069	1.15909	1.04569	0.922152	0.998752	0.130203	0.955695	0.0196807	ns	CREG1
Q96KP4	18769.6	19248.8	21207.4	20277.7	22741.4	25687	25340.4	26158.4	15582.1	16963.4	16199.4	16550.7	18195.1	20032.4	21447.5	21345.3	19875.9	1088.04	16323.9	584.855	0.821292	-0.0855023	0.0029244	Down with DZNep	1.21161	1.33447	1.19488	1.29001	1.16769	1.18092	1.32397	1.28969	0.963754	0.884933	1.10803	0.999755	0.989118	0.0926484	0.748195	0.125985	ns	CNDP2
Q8WUD4	7167.8	8224	8776.3	9512.7	13383	13466.8	13025.4	12196.8	12797.1	10680.9	10218.5	13688.6	18480.2	17217.2	17997.2	15462.3	8420.2	987.82	11846.3	1663.93	1.40689	0.148259	0.0172235	Up with DZNep	1.8671	1.6375	1.48416	1.28216	1.44409	1.61196	1.76124	1.12957	0.773442	0.984404	1.18669	0.880994	0.956383	0.176048	0.674222	0.171197	ns	CCDC12
[truncated: 3,269 more rows]

## Sheet: S. Table S3
Accession	log10 global FC	pval	Protein type	PISA Fold Change mean	PISA pval	PISA protein type	Gene.Name	All observed lysine methylation sites	Detected in the dataset	Quantified in this dataset
[truncated: 3,585 more rows]

[truncated: 3 more sheets: S. Table S4, S. Table S5, S. Table S6]
